# Supplementary material for: 2-Amino-7,7-dimethyl-5-oxo-4-[3-(trifluoro­meth­yl)phen­yl]-5,6,7,8-tetra­hydro-4H-chromene-3-carbonitrile
Source: Acta Crystallogr Sect E Struct Rep Online. 2013 Feb 20;69(Pt 3):o417–8. doi: 10.1107/S1600536813004522 (PMC3588544; doi:10.1107/S1600536813004522)
Supplement: Supplementary file 1 [file e-69-0o417-sup1.cif]

##############################################################################
#                                                                            #
# This CIF contains the data in a paper accepted for publication in          #
# Acta Crystallographica Section E. It conforms to the requirements of       #
# Notes for Authors for Acta Crystallographica Section E, and has been       #
# peer reviewed under the auspices of the IUCr Commission on Journals.       #
#                                                                            #
# Full details of the Crystallographic Information File format               #
# are given in the paper "The Crystallographic Information File (CIF):       #
# a New Standard Archive File for Crystallography" by S. R. Hall, F. H.      #
# Allen and I. D. Brown [Acta Cryst. (1991), A47, 655-685].                  #
#                                                                            #
# The current version of the core CIF dictionary is obtainable from          #
# ftp://ftp.iucr.org/pub/cif_core.dic.                                       #
#                                                                            #
# Software is freely available for graphical display of the structure(s)     #
# in this CIF. For information consult the CIF software page                 #
# http://www.iucr.org/resources/cif/software.                                #
#                                                                            #
# This file may be used for bona fide research purposes within the           #
# scientific community so long as proper attribution is given to the journal # 
# article from which it was obtained.                                        #
#                                                                            #
##############################################################################
data_I
_audit_creation_method     SHELXL-97
_chemical_name_systematic
;\
2-Amino-7,7-dimethyl-5-oxo-4-[3-(trifluoromethyl)phenyl]-5,6,7,8-\
tetrahydro-4<i>H</i>-chromene-3-carbonitrile
;
_chemical_name_common     ?
_chemical_formula_moiety     'C19 H17 F3 N2 O2'
_chemical_formula_sum     'C19 H17 F3 N2 O2'
_chemical_formula_iupac     'C19 H17 F3 N2 O2'
_chemical_formula_weight     362.35
_chemical_melting_point     ?
_symmetry_cell_setting     monoclinic
_symmetry_space_group_name_H-M     'C 2/c '
_symmetry_space_group_name_HALL     '-C 2yc'
loop_
    _symmetry_equiv_pos_as_xyz
    'x, y, z'
    '-x, y, -z+1/2'
    'x+1/2, y+1/2, z'
    '-x+1/2, y+1/2, -z+1/2'
    '-x, -y, -z'
    'x, -y, z-1/2'
    '-x+1/2, -y+1/2, -z'
    'x+1/2, -y+1/2, z-1/2'
_cell_length_a     23.7543(6)
_cell_length_b     9.3871(2)
_cell_length_c     15.8857(4)
_cell_angle_alpha     90.00
_cell_angle_beta     94.704(2)
_cell_angle_gamma     90.00
_cell_volume     3530.33(15)
_cell_formula_units_Z     8
_cell_measurement_reflns_used     18267
_cell_measurement_theta_min     3.4153
_cell_measurement_theta_max     29.0897
_cell_measurement_temperature     293(2)
_exptl_crystal_description     block
_exptl_crystal_colour     colorless
_exptl_crystal_size_max     0.3
_exptl_crystal_size_mid     0.2
_exptl_crystal_size_min     0.2
_exptl_crystal_density_diffrn     1.363
_exptl_crystal_density_meas     ?
_exptl_crystal_density_method     'not measured'
_exptl_crystal_F_000     1504
_exptl_absorpt_coefficient_mu     0.111
_exptl_absorpt_correction_type     multi-scan
_exptl_absorpt_process_details     '(CrysAlis PRO; Oxford Diffraction, 2010)'
_exptl_absorpt_correction_T_min     0.76564
_exptl_absorpt_correction_T_max     1.00000
_exptl_special_details
;
 CrysAlisPro, Oxford Diffraction Ltd.,
Version 1.171.34.40 (release 27-08-2010 CrysAlis171 .NET)
(compiled Aug 27 2010,11:50:40)
Empirical absorption correction using spherical harmonics,
 implemented in SCALE3 ABSPACK scaling algorithm.
;
_diffrn_ambient_temperature     293(2)
_diffrn_radiation_type     MoK\a
_diffrn_radiation_wavelength     0.71073
_diffrn_radiation_source     'fine-focus sealed tube'
_diffrn_radiation_monochromator     graphite
_diffrn_measurement_device_type     'Oxford Diffraction Xcalibur Sapphire3'
_diffrn_measurement_method     '\w scans'
_diffrn_detector_area_resol_mean     16.1049
_diffrn_reflns_number     40937
_diffrn_reflns_av_R_equivalents     0.0646
_diffrn_reflns_av_sigmaI/netI     0.0322
_diffrn_reflns_theta_min     3.42
_diffrn_reflns_theta_max     26.00
_diffrn_reflns_theta_full     26.00
_diffrn_measured_fraction_theta_max     0.998
_diffrn_measured_fraction_theta_full     0.998
_diffrn_reflns_limit_h_min     -29
_diffrn_reflns_limit_h_max     29
_diffrn_reflns_limit_k_min     -11
_diffrn_reflns_limit_k_max     11
_diffrn_reflns_limit_l_min     -19
_diffrn_reflns_limit_l_max     19
_diffrn_standards_number     0
_diffrn_standards_interval_count     0
_diffrn_standards_interval_time     0
_diffrn_standards_decay_%     0
_refine_special_details
;
 Refinement of F^2^ against ALL reflections.  The weighted R-factor wR and
 goodness of fit S are based on F^2^, conventional R-factors R are based
 on F, with F set to zero for negative F^2^. The threshold expression of
 F^2^ > 2sigma(F^2^) is used only for calculating R-factors(gt) etc. and is
 not relevant to the choice of reflections for refinement.  R-factors based
 on F^2^ are statistically about twice as large as those based on F, and R-
 factors based on ALL data will be even larger.
;
_reflns_number_total     3467
_reflns_number_gt     2538
_reflns_threshold_expression     'I>2\s(I)'
_refine_ls_structure_factor_coef     Fsqd
_refine_ls_matrix_type     full
_refine_ls_R_factor_all     0.0862
_refine_ls_R_factor_gt     0.0611
_refine_ls_wR_factor_gt     0.1157
_refine_ls_wR_factor_ref     0.1263
_refine_ls_goodness_of_fit_ref     1.030
_refine_ls_restrained_S_all     1.036
_refine_ls_number_reflns     3467
_refine_ls_number_parameters     258
_refine_ls_number_restraints     10
_refine_ls_hydrogen_treatment     constr
_refine_ls_weighting_scheme     calc
_refine_ls_weighting_details
         'calc w=1/[\s^2^(Fo^2^)+(0.0389P)^2^+5.1587P] where P=(Fo^2^+2Fc^2^)/3'
_atom_sites_solution_hydrogens     geom
_atom_sites_solution_primary     direct
_atom_sites_solution_secondary     difmap
_refine_ls_shift/su_max     0.001
_refine_ls_shift/su_mean     0.000
_refine_diff_density_max     0.258
_refine_diff_density_min     -0.315
_refine_ls_extinction_method     none
_refine_ls_extinction_coef     ?
loop_
    _atom_type_symbol
    _atom_type_description
    _atom_type_scat_dispersion_real
    _atom_type_scat_dispersion_imag
    _atom_type_scat_source
    'C' 'C' 0.0033 0.0016
                         'International Tables Vol C Tables 4.2.6.8 and 6.1.1.4'
    'H' 'H' 0.0000 0.0000
                         'International Tables Vol C Tables 4.2.6.8 and 6.1.1.4'
    'N' 'N' 0.0061 0.0033
                         'International Tables Vol C Tables 4.2.6.8 and 6.1.1.4'
    'O' 'O' 0.0106 0.0060
                         'International Tables Vol C Tables 4.2.6.8 and 6.1.1.4'
    'F' 'F' 0.0171 0.0103
                         'International Tables Vol C Tables 4.2.6.8 and 6.1.1.4'
_computing_data_collection     'CrysAlis PRO (Oxford Diffraction, 2010)'
_computing_cell_refinement     'CrysAlis PRO (Oxford Diffraction, 2010)'
_computing_data_reduction     'CrysAlis PRO (Oxford Diffraction, 2010)'
_computing_structure_solution     'SHELXS97 (Sheldrick, 2008)'
_computing_structure_refinement     'SHELXL97 (Sheldrick, 2008)'
_computing_molecular_graphics
                  'ORTEP-3 for Windows (Farrugia, 2012) and PLATON (Spek, 2009)'
_computing_publication_material     'PLATON (Spek, 2009)'
loop_
    _atom_site_type_symbol
    _atom_site_label
    _atom_site_fract_x
    _atom_site_fract_y
    _atom_site_fract_z
    _atom_site_U_iso_or_equiv
    _atom_site_adp_type
    _atom_site_calc_flag
    _atom_site_refinement_flags
    _atom_site_occupancy
    _atom_site_symmetry_multiplicity
    _atom_site_disorder_assembly
    _atom_site_disorder_group
    O O1 0.08902(7) 0.55303(15) 1.02901(8) 0.0401(4) Uani d . 1 1 . .
    C C2 0.06233(9) 0.6806(2) 1.01297(12) 0.0324(5) Uani d . 1 1 . .
    O O2 0.06995(8) 0.41341(18) 0.74350(9) 0.0506(5) Uani d . 1 1 . .
    C C3 0.04766(9) 0.7238(2) 0.93258(12) 0.0308(5) Uani d . 1 1 . .
    C C4 0.06583(9) 0.6445(2) 0.85626(12) 0.0319(5) Uani d . 1 1 . .
    H H4 0.0335 0.6405 0.8138 0.038 Uiso calc R 1 1 . .
    C C4A 0.08096(9) 0.4945(2) 0.88253(12) 0.0313(5) Uani d . 1 1 . .
    C C5 0.08182(9) 0.3842(2) 0.81766(13) 0.0358(5) Uani d . 1 1 . .
    C C6 0.09581(11) 0.2348(2) 0.84666(15) 0.0431(6) Uani d . 1 1 . .
    H H6A 0.1117 0.1836 0.8011 0.052 Uiso calc R 1 1 . .
    H H6B 0.0612 0.1869 0.8588 0.052 Uiso calc R 1 1 . .
    C C7 0.13766(10) 0.2287(2) 0.92539(14) 0.0394(5) Uani d . 1 1 . .
    C C8 0.11327(11) 0.3177(2) 0.99442(14) 0.0402(6) Uani d . 1 1 . .
    H H8A 0.0821 0.2663 1.0161 0.048 Uiso calc R 1 1 . .
    H H8B 0.1421 0.3309 1.0407 0.048 Uiso calc R 1 1 . .
    C C8A 0.09300(9) 0.4593(2) 0.96338(13) 0.0319(5) Uani d . 1 1 . .
    C C9 0.11372(10) 0.7223(2) 0.81771(12) 0.0337(5) Uani d . 1 1 . .
    C C10 0.16874(10) 0.7180(2) 0.85477(13) 0.0377(5) Uani d . 1 1 . .
    H H10 0.1772 0.6617 0.9023 0.045 Uiso calc R 1 1 . .
    C C11 0.21092(11) 0.7965(3) 0.82186(15) 0.0454(6) Uani d . 1 1 A .
    C C12 0.19901(13) 0.8810(3) 0.75148(17) 0.0575(7) Uani d . 1 1 . .
    H H12 0.2275 0.9335 0.7292 0.069 Uiso calc R 1 1 . .
    C C13 0.14458(14) 0.8865(3) 0.71472(16) 0.0636(8) Uani d . 1 1 . .
    H H13 0.1360 0.9440 0.6677 0.076 Uiso calc R 1 1 . .
    C C14 0.10264(11) 0.8071(3) 0.74738(14) 0.0498(7) Uani d . 1 1 . .
    H H14 0.0661 0.8107 0.7214 0.060 Uiso calc R 1 1 . .
    C C15 0.26941(13) 0.7941(4) 0.8631(2) 0.0643(8) Uani d D 1 1 . .
    C C19 0.01734(9) 0.8518(2) 0.91848(12) 0.0328(5) Uani d . 1 1 . .
    N N20 -0.00772(9) 0.9545(2) 0.90387(12) 0.0495(6) Uani d . 1 1 . .
    N N21 0.05451(9) 0.7470(2) 1.08480(11) 0.0446(5) Uani d . 1 1 . .
    H H21A 0.0381 0.8288 1.0839 0.054 Uiso calc R 1 1 . .
    H H21B 0.0658 0.7083 1.1323 0.054 Uiso calc R 1 1 . .
    C C22 0.19433(11) 0.2886(3) 0.90370(18) 0.0583(7) Uani d . 1 1 . .
    H H22A 0.1887 0.3805 0.8779 0.088 Uiso calc R 1 1 . .
    H H22B 0.2109 0.2254 0.8652 0.088 Uiso calc R 1 1 . .
    H H22C 0.2190 0.2975 0.9544 0.088 Uiso calc R 1 1 . .
    C C23 0.14521(13) 0.0752(3) 0.95659(17) 0.0592(8) Uani d . 1 1 . .
    H H23A 0.1580 0.0171 0.9122 0.089 Uiso calc R 1 1 . .
    H H23B 0.1098 0.0395 0.9727 0.089 Uiso calc R 1 1 . .
    H H23C 0.1726 0.0727 1.0044 0.089 Uiso calc R 1 1 . .
    F F1A 0.2811(5) 0.8968(12) 0.9208(6) 0.089(2) Uani d PD 0.507(7) 1 A 1
    F F2A 0.2806(3) 0.6766(7) 0.9151(5) 0.0813(17) Uani d PD 0.507(7) 1 A 1
    F F3A 0.3113(2) 0.7874(11) 0.8116(4) 0.091(2) Uani d PD 0.507(7) 1 A 1
    F F1B 0.2694(8) 0.861(2) 0.9364(9) 0.089(2) Uani d PD 0.330(7) 1 A 2
    F F2B 0.2877(5) 0.6587(9) 0.8792(8) 0.0813(17) Uani d PD 0.330(7) 1 A 2
    F F3B 0.3049(4) 0.8668(14) 0.8182(7) 0.091(2) Uani d PD 0.330(7) 1 A 2
    F F1C 0.2904(6) 0.9254(11) 0.8551(10) 0.089(2) Uani d PD 0.163(3) 1 A 3
    F F2C 0.2730(6) 0.7466(19) 0.9427(6) 0.0813(17) Uani d PD 0.163(3) 1 A 3
    F F3C 0.2982(6) 0.7011(16) 0.8215(10) 0.091(2) Uani d PD 0.163(3) 1 A 3
loop_
    _atom_site_aniso_label
    _atom_site_aniso_U_11
    _atom_site_aniso_U_22
    _atom_site_aniso_U_33
    _atom_site_aniso_U_12
    _atom_site_aniso_U_13
    _atom_site_aniso_U_23
    O1 0.0604(11) 0.0333(8) 0.0262(7) 0.0141(7) 0.0006(7) -0.0023(6)
    C2 0.0373(13) 0.0274(10) 0.0326(11) 0.0049(9) 0.0042(9) -0.0011(9)
    O2 0.0679(12) 0.0506(10) 0.0325(9) 0.0070(9) -0.0012(8) -0.0119(8)
    C3 0.0333(12) 0.0291(10) 0.0299(11) 0.0049(9) 0.0027(8) -0.0011(8)
    C4 0.0365(13) 0.0338(11) 0.0246(10) 0.0056(9) -0.0024(8) -0.0015(8)
    C4A 0.0303(12) 0.0325(11) 0.0311(11) 0.0007(9) 0.0023(8) -0.0036(9)
    C5 0.0316(12) 0.0403(12) 0.0358(12) -0.0004(10) 0.0042(9) -0.0079(10)
    C6 0.0495(15) 0.0323(12) 0.0480(13) -0.0001(11) 0.0073(11) -0.0114(10)
    C7 0.0436(14) 0.0307(11) 0.0450(13) 0.0061(10) 0.0101(10) -0.0006(10)
    C8 0.0524(15) 0.0311(11) 0.0377(12) 0.0061(11) 0.0075(10) 0.0026(10)
    C8A 0.0344(13) 0.0288(11) 0.0328(11) 0.0009(9) 0.0055(9) -0.0025(9)
    C9 0.0438(14) 0.0323(11) 0.0255(10) 0.0066(10) 0.0057(9) -0.0034(9)
    C10 0.0438(14) 0.0376(12) 0.0322(11) 0.0059(10) 0.0058(10) 0.0014(10)
    C11 0.0484(15) 0.0464(14) 0.0431(13) 0.0029(12) 0.0151(11) -0.0079(11)
    C12 0.063(2) 0.0597(17) 0.0531(16) -0.0032(14) 0.0267(14) 0.0068(13)
    C13 0.078(2) 0.0712(19) 0.0429(15) 0.0045(16) 0.0142(14) 0.0259(14)
    C14 0.0539(17) 0.0607(16) 0.0345(13) 0.0068(13) 0.0022(11) 0.0116(12)
    C15 0.0492(18) 0.077(2) 0.0679(19) -0.0027(16) 0.0137(14) 0.0023(17)
    C19 0.0381(13) 0.0354(12) 0.0248(10) 0.0012(10) 0.0023(9) -0.0033(9)
    N20 0.0636(15) 0.0412(12) 0.0423(11) 0.0166(11) -0.0040(10) -0.0042(9)
    N21 0.0708(15) 0.0362(10) 0.0270(9) 0.0175(10) 0.0058(9) -0.0005(8)
    C22 0.0380(15) 0.0703(18) 0.0675(17) 0.0098(14) 0.0094(12) 0.0119(15)
    C23 0.080(2) 0.0344(13) 0.0647(17) 0.0141(13) 0.0142(15) -0.0008(12)
    F1A 0.061(5) 0.119(6) 0.085(3) -0.017(3) -0.006(3) -0.031(5)
    F2A 0.057(3) 0.098(3) 0.089(5) 0.029(2) 0.005(3) -0.004(3)
    F3A 0.0386(17) 0.154(7) 0.0855(18) 0.008(3) 0.0329(12) 0.012(4)
    F1B 0.061(5) 0.119(6) 0.085(3) -0.017(3) -0.006(3) -0.031(5)
    F2B 0.057(3) 0.098(3) 0.089(5) 0.029(2) 0.005(3) -0.004(3)
    F3B 0.0386(17) 0.154(7) 0.0855(18) 0.008(3) 0.0329(12) 0.012(4)
    F1C 0.061(5) 0.119(6) 0.085(3) -0.017(3) -0.006(3) -0.031(5)
    F2C 0.057(3) 0.098(3) 0.089(5) 0.029(2) 0.005(3) -0.004(3)
    F3C 0.0386(17) 0.154(7) 0.0855(18) 0.008(3) 0.0329(12) 0.012(4)
_geom_special_details
;
 All esds (except the esd in the dihedral angle between two l.s. planes)
 are estimated using the full covariance matrix.  The cell esds are taken
 into account individually in the estimation of esds in distances, angles
 and torsion angles; correlations between esds in cell parameters are only
 used when they are defined by crystal symmetry.  An approximate (isotropic)
 treatment of cell esds is used for estimating esds involving l.s. planes.
;
loop_
    _geom_bond_atom_site_label_1
    _geom_bond_atom_site_label_2
    _geom_bond_site_symmetry_2
    _geom_bond_distance
    _geom_bond_publ_flag
    O1 C2 . 1.369(2) ?
    O1 C8A . 1.373(2) ?
    C2 N21 . 1.327(3) ?
    C2 C3 . 1.358(3) ?
    O2 C5 . 1.220(3) ?
    C3 C19 . 1.409(3) ?
    C3 C4 . 1.515(3) ?
    C4 C4A . 1.504(3) ?
    C4 C9 . 1.522(3) ?
    C4 H4 . 0.9800 ?
    C4A C8A . 1.334(3) ?
    C4A C5 . 1.462(3) ?
    C5 C6 . 1.505(3) ?
    C6 C7 . 1.534(3) ?
    C6 H6A . 0.9700 ?
    C6 H6B . 0.9700 ?
    C7 C22 . 1.524(3) ?
    C7 C23 . 1.529(3) ?
    C7 C8 . 1.530(3) ?
    C8 C8A . 1.484(3) ?
    C8 H8A . 0.9700 ?
    C8 H8B . 0.9700 ?
    C9 C14 . 1.379(3) ?
    C9 C10 . 1.389(3) ?
    C10 C11 . 1.380(3) ?
    C10 H10 . 0.9300 ?
    C11 C12 . 1.381(4) ?
    C11 C15 . 1.487(4) ?
    C12 C13 . 1.375(4) ?
    C12 H12 . 0.9300 ?
    C13 C14 . 1.379(4) ?
    C13 H13 . 0.9300 ?
    C14 H14 . 0.9300 ?
    C15 F3C . 1.320(8) ?
    C15 F1B . 1.321(8) ?
    C15 F3B . 1.336(7) ?
    C15 F2C . 1.337(8) ?
    C15 F3A . 1.339(5) ?
    C15 F1C . 1.340(8) ?
    C15 F1A . 1.344(5) ?
    C15 F2B . 1.360(7) ?
    C15 F2A . 1.389(5) ?
    C19 N20 . 1.147(3) ?
    N21 H21A . 0.8600 ?
    N21 H21B . 0.8600 ?
    C22 H22A . 0.9600 ?
    C22 H22B . 0.9600 ?
    C22 H22C . 0.9600 ?
    C23 H23A . 0.9600 ?
    C23 H23B . 0.9600 ?
    C23 H23C . 0.9600 ?
loop_
    _geom_angle_atom_site_label_1
    _geom_angle_atom_site_label_2
    _geom_angle_atom_site_label_3
    _geom_angle_site_symmetry_1
    _geom_angle_site_symmetry_3
    _geom_angle
    _geom_angle_publ_flag
    C2 O1 C8A . . 118.60(15) ?
    N21 C2 C3 . . 128.71(19) ?
    N21 C2 O1 . . 110.26(17) ?
    C3 C2 O1 . . 121.03(18) ?
    C2 C3 C19 . . 119.51(18) ?
    C2 C3 C4 . . 122.53(18) ?
    C19 C3 C4 . . 117.84(17) ?
    C4A C4 C3 . . 108.37(16) ?
    C4A C4 C9 . . 113.05(18) ?
    C3 C4 C9 . . 110.95(17) ?
    C4A C4 H4 . . 108.1 ?
    C3 C4 H4 . . 108.1 ?
    C9 C4 H4 . . 108.1 ?
    C8A C4A C5 . . 119.27(19) ?
    C8A C4A C4 . . 121.77(18) ?
    C5 C4A C4 . . 118.96(17) ?
    O2 C5 C4A . . 120.4(2) ?
    O2 C5 C6 . . 122.18(19) ?
    C4A C5 C6 . . 117.37(18) ?
    C5 C6 C7 . . 113.39(18) ?
    C5 C6 H6A . . 108.9 ?
    C7 C6 H6A . . 108.9 ?
    C5 C6 H6B . . 108.9 ?
    C7 C6 H6B . . 108.9 ?
    H6A C6 H6B . . 107.7 ?
    C22 C7 C23 . . 109.8(2) ?
    C22 C7 C8 . . 110.7(2) ?
    C23 C7 C8 . . 108.87(19) ?
    C22 C7 C6 . . 109.1(2) ?
    C23 C7 C6 . . 110.5(2) ?
    C8 C7 C6 . . 107.79(19) ?
    C8A C8 C7 . . 112.50(18) ?
    C8A C8 H8A . . 109.1 ?
    C7 C8 H8A . . 109.1 ?
    C8A C8 H8B . . 109.1 ?
    C7 C8 H8B . . 109.1 ?
    H8A C8 H8B . . 107.8 ?
    C4A C8A O1 . . 123.33(18) ?
    C4A C8A C8 . . 125.43(19) ?
    O1 C8A C8 . . 111.23(17) ?
    C14 C9 C10 . . 118.1(2) ?
    C14 C9 C4 . . 120.2(2) ?
    C10 C9 C4 . . 121.58(18) ?
    C11 C10 C9 . . 120.7(2) ?
    C11 C10 H10 . . 119.6 ?
    C9 C10 H10 . . 119.6 ?
    C10 C11 C12 . . 120.4(2) ?
    C10 C11 C15 . . 120.4(2) ?
    C12 C11 C15 . . 119.2(2) ?
    C13 C12 C11 . . 119.2(2) ?
    C13 C12 H12 . . 120.4 ?
    C11 C12 H12 . . 120.4 ?
    C12 C13 C14 . . 120.2(2) ?
    C12 C13 H13 . . 119.9 ?
    C14 C13 H13 . . 119.9 ?
    C9 C14 C13 . . 121.4(2) ?
    C9 C14 H14 . . 119.3 ?
    C13 C14 H14 . . 119.3 ?
    F3C C15 F1B . . 142.4(12) ?
    F3C C15 F3B . . 72.2(8) ?
    F1B C15 F3B . . 105.9(9) ?
    F3C C15 F2C . . 104.9(10) ?
    F3B C15 F2C . . 132.9(9) ?
    F1B C15 F3A . . 127.9(8) ?
    F2C C15 F3A . . 124.6(7) ?
    F3C C15 F1C . . 110.4(10) ?
    F1B C15 F1C . . 71.1(10) ?
    F2C C15 F1C . . 113.6(10) ?
    F3A C15 F1C . . 71.6(8) ?
    F3C C15 F1A . . 136.9(9) ?
    F3B C15 F1A . . 83.9(6) ?
    F2C C15 F1A . . 66.4(10) ?
    F3A C15 F1A . . 109.1(5) ?
    F1B C15 F2B . . 107.4(12) ?
    F3B C15 F2B . . 111.8(7) ?
    F2C C15 F2B . . 61.1(8) ?
    F3A C15 F2B . . 80.2(5) ?
    F1C C15 F2B . . 139.6(8) ?
    F1A C15 F2B . . 119.8(9) ?
    F3C C15 F2A . . 72.0(8) ?
    F1B C15 F2A . . 82.3(11) ?
    F3B C15 F2A . . 128.6(6) ?
    F3A C15 F2A . . 102.1(4) ?
    F1C C15 F2A . . 137.0(7) ?
    F1A C15 F2A . . 98.3(7) ?
    F3C C15 C11 . . 107.1(7) ?
    F1B C15 C11 . . 108.2(9) ?
    F3B C15 C11 . . 111.4(6) ?
    F2C C15 C11 . . 114.0(7) ?
    F3A C15 C11 . . 116.4(4) ?
    F1C C15 C11 . . 106.6(6) ?
    F1A C15 C11 . . 115.0(6) ?
    F2B C15 C11 . . 111.7(6) ?
    F2A C15 C11 . . 113.6(4) ?
    N20 C19 C3 . . 177.4(2) ?
    C2 N21 H21A . . 120.0 ?
    C2 N21 H21B . . 120.0 ?
    H21A N21 H21B . . 120.0 ?
    C7 C22 H22A . . 109.5 ?
    C7 C22 H22B . . 109.5 ?
    H22A C22 H22B . . 109.5 ?
    C7 C22 H22C . . 109.5 ?
    H22A C22 H22C . . 109.5 ?
    H22B C22 H22C . . 109.5 ?
    C7 C23 H23A . . 109.5 ?
    C7 C23 H23B . . 109.5 ?
    H23A C23 H23B . . 109.5 ?
    C7 C23 H23C . . 109.5 ?
    H23A C23 H23C . . 109.5 ?
    H23B C23 H23C . . 109.5 ?
loop_
    _geom_torsion_atom_site_label_1
    _geom_torsion_atom_site_label_2
    _geom_torsion_atom_site_label_3
    _geom_torsion_atom_site_label_4
    _geom_torsion_site_symmetry_1
    _geom_torsion_site_symmetry_2
    _geom_torsion_site_symmetry_3
    _geom_torsion_site_symmetry_4
    _geom_torsion
    _geom_torsion_publ_flag
    C8A O1 C2 N21 . . . . 170.12(19) ?
    C8A O1 C2 C3 . . . . -9.9(3) ?
    N21 C2 C3 C19 . . . . -3.7(4) ?
    O1 C2 C3 C19 . . . . 176.4(2) ?
    N21 C2 C3 C4 . . . . 172.3(2) ?
    O1 C2 C3 C4 . . . . -7.7(3) ?
    C2 C3 C4 C4A . . . . 21.0(3) ?
    C19 C3 C4 C4A . . . . -163.03(19) ?
    C2 C3 C4 C9 . . . . -103.7(2) ?
    C19 C3 C4 C9 . . . . 72.3(2) ?
    C3 C4 C4A C8A . . . . -19.2(3) ?
    C9 C4 C4A C8A . . . . 104.2(2) ?
    C3 C4 C4A C5 . . . . 160.06(18) ?
    C9 C4 C4A C5 . . . . -76.5(2) ?
    C8A C4A C5 O2 . . . . 178.7(2) ?
    C4 C4A C5 O2 . . . . -0.7(3) ?
    C8A C4A C5 C6 . . . . 0.7(3) ?
    C4 C4A C5 C6 . . . . -178.6(2) ?
    O2 C5 C6 C7 . . . . 149.3(2) ?
    C4A C5 C6 C7 . . . . -32.8(3) ?
    C5 C6 C7 C22 . . . . -65.0(3) ?
    C5 C6 C7 C23 . . . . 174.1(2) ?
    C5 C6 C7 C8 . . . . 55.3(3) ?
    C22 C7 C8 C8A . . . . 71.6(3) ?
    C23 C7 C8 C8A . . . . -167.6(2) ?
    C6 C7 C8 C8A . . . . -47.7(3) ?
    C5 C4A C8A O1 . . . . -174.82(19) ?
    C4 C4A C8A O1 . . . . 4.5(3) ?
    C5 C4A C8A C8 . . . . 6.5(3) ?
    C4 C4A C8A C8 . . . . -174.2(2) ?
    C2 O1 C8A C4A . . . . 11.7(3) ?
    C2 O1 C8A C8 . . . . -169.41(19) ?
    C7 C8 C8A C4A . . . . 18.8(3) ?
    C7 C8 C8A O1 . . . . -159.98(19) ?
    C4A C4 C9 C14 . . . . 138.3(2) ?
    C3 C4 C9 C14 . . . . -99.8(2) ?
    C4A C4 C9 C10 . . . . -46.0(3) ?
    C3 C4 C9 C10 . . . . 76.0(2) ?
    C14 C9 C10 C11 . . . . 0.0(3) ?
    C4 C9 C10 C11 . . . . -175.90(19) ?
    C9 C10 C11 C12 . . . . 0.2(3) ?
    C9 C10 C11 C15 . . . . 178.5(2) ?
    C10 C11 C12 C13 . . . . 0.3(4) ?
    C15 C11 C12 C13 . . . . -178.1(3) ?
    C11 C12 C13 C14 . . . . -0.8(4) ?
    C10 C9 C14 C13 . . . . -0.5(4) ?
    C4 C9 C14 C13 . . . . 175.4(2) ?
    C12 C13 C14 C9 . . . . 0.9(4) ?
    C10 C11 C15 F3C . . . . 97.7(9) ?
    C12 C11 C15 F3C . . . . -83.9(9) ?
    C10 C11 C15 F1B . . . . -69.1(11) ?
    C12 C11 C15 F1B . . . . 109.3(10) ?
    C10 C11 C15 F3B . . . . 174.8(7) ?
    C12 C11 C15 F3B . . . . -6.8(8) ?
    C10 C11 C15 F2C . . . . -17.9(10) ?
    C12 C11 C15 F2C . . . . 160.5(9) ?
    C10 C11 C15 F3A . . . . 138.6(6) ?
    C12 C11 C15 F3A . . . . -43.0(6) ?
    C10 C11 C15 F1C . . . . -144.1(8) ?
    C12 C11 C15 F1C . . . . 34.3(9) ?
    C10 C11 C15 F1A . . . . -91.9(6) ?
    C12 C11 C15 F1A . . . . 86.5(6) ?
    C10 C11 C15 F2B . . . . 49.0(7) ?
    C12 C11 C15 F2B . . . . -132.6(6) ?
    C10 C11 C15 F2A . . . . 20.3(5) ?
    C12 C11 C15 F2A . . . . -161.3(4) ?
loop_
    _geom_hbond_atom_site_label_D
    _geom_hbond_atom_site_label_H
    _geom_hbond_atom_site_label_A
    _geom_hbond_site_symmetry_A
    _geom_hbond_distance_DH
    _geom_hbond_distance_HA
    _geom_hbond_distance_DA
    _geom_hbond_angle_DHA
    _geom_hbond_publ_flag
    N21 H21A N20 5_577 0.86 2.17 3.025(3) 171 yes
    N21 H21B O2 6_566 0.86 2.10 2.934(2) 163 yes
_iucr_refine_instructions_details
;
TITL mbd20 in C2/c
CELL  0.71073  23.7543   9.3871  15.8857   90.000   94.704   90.000
ZERR     8.00   0.0006   0.0002   0.0004    0.000    0.002    0.000
LATT   7
SYMM  - X,   Y, 1/2 - Z
SFAC  C    H    N    O    F
UNIT  152  136  16   16   24
MERG   2
OMIT    -3.00  52.00
SUMP 1.00 0.001 1. 2. 1. 3. 1. 4.
SADI 0.01 C15 F1A C15 F1B
SADI  0.01 C15 F1A C15 F1C
SADI 0.01 C15 F2A C15 F2B
SADI  0.01 C15 F2A C15 F2C
SADI 0.01 C15 F3A C15 F3B
SADI  0.01 C15 F3A C15 F3C
EADP F1A F1B
EADP  F1A F1C
EADP F2A F2B
EADP  F2A F2C
EADP F3A F3B
EADP  F3A F3C
FMAP   2
PLAN    5
ACTA
BOND   $H
CONF
LIST   4
L.S.   7
WGHT    0.038900    5.158700
FVAR       3.49269   0.50657   0.32959   0.16338
O1    4    0.089023    0.553031    1.029007    11.00000    0.06035    0.03332 =
         0.02616   -0.00231    0.00056    0.01407
C2    1    0.062332    0.680589    1.012970    11.00000    0.03726    0.02744 =
         0.03263   -0.00114    0.00419    0.00489
O2    4    0.069946    0.413413    0.743502    11.00000    0.06789    0.05059 =
         0.03249   -0.01191   -0.00119    0.00704
C3    1    0.047657    0.723786    0.932584    11.00000    0.03326    0.02911 =
         0.02990   -0.00112    0.00267    0.00494
C4    1    0.065832    0.644490    0.856258    11.00000    0.03653    0.03383 =
         0.02460   -0.00154   -0.00243    0.00560
AFIX  13
H4    2    0.033514    0.640473    0.813819    11.00000   -1.20000
AFIX   0
C4A   1    0.080958    0.494506    0.882530    11.00000    0.03029    0.03250 =
         0.03106   -0.00362    0.00233    0.00074
C5    1    0.081825    0.384242    0.817664    11.00000    0.03159    0.04029 =
         0.03579   -0.00794    0.00417   -0.00038
C6    1    0.095807    0.234837    0.846657    11.00000    0.04955    0.03226 =
         0.04798   -0.01143    0.00734   -0.00011
AFIX  23
H6A   2    0.111654    0.183552    0.801141    11.00000   -1.20000
H6B   2    0.061211    0.186893    0.858771    11.00000   -1.20000
AFIX   0
C7    1    0.137665    0.228659    0.925385    11.00000    0.04363    0.03073 =
         0.04502   -0.00062    0.01013    0.00605
C8    1    0.113267    0.317715    0.994421    11.00000    0.05241    0.03113 =
         0.03771    0.00258    0.00751    0.00607
AFIX  23
H8A   2    0.082102    0.266308    1.016065    11.00000   -1.20000
H8B   2    0.142077    0.330859    1.040671    11.00000   -1.20000
AFIX   0
C8A   1    0.093004    0.459316    0.963382    11.00000    0.03439    0.02881 =
         0.03284   -0.00252    0.00546    0.00089
C9    1    0.113722    0.722318    0.817706    11.00000    0.04382    0.03230 =
         0.02552   -0.00339    0.00565    0.00665
C10   1    0.168743    0.718034    0.854765    11.00000    0.04383    0.03762 =
         0.03216    0.00141    0.00580    0.00595
AFIX  43
H10   2    0.177249    0.661693    0.902265    11.00000   -1.20000
AFIX   0
C11   1    0.210921    0.796480    0.821858    11.00000    0.04845    0.04644 =
         0.04314   -0.00789    0.01506    0.00294
C12   1    0.199012    0.880964    0.751477    11.00000    0.06330    0.05973 =
         0.05306    0.00676    0.02674   -0.00319
AFIX  43
H12   2    0.227473    0.933498    0.729188    11.00000   -1.20000
AFIX   0
C13   1    0.144581    0.886527    0.714720    11.00000    0.07808    0.07123 =
         0.04291    0.02588    0.01421    0.00449
AFIX  43
H13   2    0.136030    0.944006    0.667723    11.00000   -1.20000
AFIX   0
C14   1    0.102641    0.807080    0.747376    11.00000    0.05395    0.06073 =
         0.03451    0.01161    0.00222    0.00680
AFIX  43
H14   2    0.066124    0.810744    0.721426    11.00000   -1.20000
AFIX   0
C15   1    0.269414    0.794051    0.863116    11.00000    0.04915    0.07733 =
         0.06794    0.00233    0.01374   -0.00267
C19   1    0.017342    0.851808    0.918476    11.00000    0.03807    0.03536 =
         0.02480   -0.00330    0.00225    0.00118
N20   3   -0.007719    0.954488    0.903868    11.00000    0.06362    0.04115 =
         0.04230   -0.00423   -0.00403    0.01658
N21   3    0.054514    0.746983    1.084800    11.00000    0.07084    0.03625 =
         0.02698   -0.00048    0.00585    0.01749
AFIX  93
H21A  2    0.038146    0.828750    1.083900    11.00000   -1.20000
H21B  2    0.065814    0.708260    1.132269    11.00000   -1.20000
AFIX   0
C22   1    0.194328    0.288575    0.903699    11.00000    0.03804    0.07027 =
         0.06753    0.01192    0.00940    0.00976
AFIX 137
H22A  2    0.188690    0.380521    0.877920    11.00000   -1.50000
H22B  2    0.210949    0.225435    0.865162    11.00000   -1.50000
H22C  2    0.219036    0.297510    0.954355    11.00000   -1.50000
AFIX   0
C23   1    0.145208    0.075217    0.956589    11.00000    0.07982    0.03438 =
         0.06473   -0.00082    0.01422    0.01409
AFIX 137
H23A  2    0.157953    0.017056    0.912216    11.00000   -1.50000
H23B  2    0.109775    0.039509    0.972697    11.00000   -1.50000
H23C  2    0.172632    0.072748    1.004444    11.00000   -1.50000
AFIX   0
PART    1
F1A   5    0.281089    0.896758    0.920838    21.00000    0.06079    0.11859 =
         0.08457   -0.03051   -0.00629   -0.01668
F2A   5    0.280586    0.676647    0.915060    21.00000    0.05655    0.09833 =
         0.08905   -0.00379    0.00549    0.02881
F3A   5    0.311265    0.787401    0.811647    21.00000    0.03863    0.15428 =
         0.08549    0.01158    0.03291    0.00808
PART    2
F1B   5    0.269381    0.860641    0.936398    31.00000    0.06079    0.11859 =
         0.08457   -0.03051   -0.00629   -0.01668
F2B   5    0.287721    0.658693    0.879182    31.00000    0.05655    0.09833 =
         0.08905   -0.00379    0.00549    0.02881
F3B   5    0.304897    0.866772    0.818220    31.00000    0.03863    0.15428 =
         0.08549    0.01158    0.03291    0.00808
PART    3
F1C   5    0.290425    0.925413    0.855094    41.00000    0.06079    0.11859 =
         0.08457   -0.03051   -0.00629   -0.01668
F2C   5    0.273037    0.746583    0.942734    41.00000    0.05655    0.09833 =
         0.08905   -0.00379    0.00549    0.02881
F3C   5    0.298243    0.701070    0.821466    41.00000    0.03863    0.15428 =
         0.08549    0.01158    0.03291    0.00808
HKLF 4
END
;
data_global
_journal_date_recd_electronic     2013-02-11
_journal_date_accepted     2013-02-15
_journal_name_full     'Acta Crystallographica, Section E'
_journal_year     2013
_journal_volume     69
_journal_issue      3
_journal_page_first     o417
_journal_page_last     o418
_journal_paper_category     QO
_journal_paper_doi     10.1107/S1600536813004522
_journal_coeditor_code     LH5585
_publ_contact_author_name     'Rajnikant'
_publ_contact_author_address
;
Post-Graduate Department of Physics & Electronics,
University of Jammu,
Jammu Tawi 180 006,
India
;
_publ_contact_author_email     'rkvk.paper11@gmail.com'
_publ_contact_author_fax     '+911912432051'
_publ_contact_author_phone     '+919419194375'
_publ_section_title
;\
2-Amino-7,7-dimethyl-5-oxo-4-[3-(trifluoromethyl)phenyl]-5,6,7,8-tetrahydro-\
4<i>H</i>-chromene-3-carbonitrile
;
loop_
    _publ_author_name
    _publ_author_footnote
    _publ_author_address
    'Kant, Rajni' .
;
X-ray Crystallography Laboratory,
Post-Graduate Department of Physics & Electronics,
University of Jammu, Jammu Tawi 180 006, India
;
    'Gupta, Vivek K.' .
;
X-ray Crystallography Laboratory,
Post-Graduate Department of Physics & Electronics,
University of Jammu, Jammu Tawi 180 006, India
;
    'Kapoor, Kamini' .
;
X-ray Crystallography Laboratory,
Post-Graduate Department of Physics & Electronics,
University of Jammu, Jammu Tawi 180 006, India
;
    'Patil, D. R. ' .
;
Department of Chemistry, Shivaji University, Kolhapur 416 004 (MS), India
;
    'Chandam,  D. R.' .
;
Department of Chemistry, Shivaji University, Kolhapur 416 004 (MS), India
;
    ' Deshmukh, Madhukar B.' .
;
Department of Chemistry, Shivaji University, Kolhapur 416 004 (MS), India
;
