# Supplementary material for: 2-Amino-7,7-dimethyl-5-oxo-4-[3-(trifluoro­meth­yl)phen­yl]-5,6,7,8-tetra­hydro-4H-chromene-3-carbonitrile
Source: Acta Crystallogr Sect E Struct Rep Online. 2013 Feb 20;69(Pt 3):o417–8. doi: 10.1107/S1600536813004522 (PMC3588544; doi:10.1107/S1600536813004522)
Supplement: Supplementary file 2 [file e-69-0o417-Isup2.hkl]

#
# h,k,l, Fc-squared, Fo-squared, sigma(Fo-squared) and status flag
#
data_I
_shelx_title ' mbd20 in C2/c'
_shelx_refln_list_code          4
_shelx_F_calc_maximum      296.55
_exptl_crystal_F_000      1504.00
_reflns_d_resolution_high  0.8107
 
loop_
 _symmetry_equiv_pos_as_xyz
 'x, y, z'
 '-x, y, -z+1/2'
 'x+1/2, y+1/2, z'
 '-x+1/2, y+1/2, -z+1/2'
 '-x, -y, -z'
 'x, -y, z-1/2'
 '-x+1/2, -y+1/2, -z'
 'x+1/2, -y+1/2, z-1/2'
 
_cell_length_a    23.7543
_cell_length_b     9.3871
_cell_length_c    15.8857
_cell_angle_alpha  90.000
_cell_angle_beta   94.704
_cell_angle_gamma  90.000
 
_shelx_F_squared_multiplier     1.000
 
loop_
 _refln_index_h
 _refln_index_k
 _refln_index_l
 _refln_F_squared_calc
 _refln_F_squared_meas
 _refln_F_squared_sigma
 _refln_observed_status
   4   0   0    13248.19    12114.78    135.41 o
   6   0   0    47702.14    44934.19    249.68 o
   8   0   0    24056.34    24132.25    182.00 o
  10   0   0    18230.70    18551.96    123.19 o
  12   0   0      106.46      168.85     23.22 o
  14   0   0    10069.89     9832.70     83.33 o
  16   0   0      188.64      164.94     26.76 o
  18   0   0        2.37      213.85    115.48 o
  20   0   0      152.49      293.66     80.97 o
  22   0   0       95.55      186.14     36.87 o
  24   0   0      251.58      293.71     47.30 o
  26   0   0        2.01       80.80     58.02 o
  28   0   0      117.86      116.67     40.99 o
   5   1   0    42908.21    40531.73    166.00 o
   7   1   0    73092.87    73350.58    381.66 o
   9   1   0     2480.84     2447.67     29.70 o
  11   1   0     4762.34     4476.15     40.57 o
  13   1   0     1224.81     1270.11     54.91 o
  15   1   0      195.54      292.70     54.54 o
  17   1   0        4.47       82.70     41.12 o
  19   1   0     1106.38     1224.42     69.60 o
  21   1   0       37.54      172.57     39.10 o
  23   1   0       98.13      171.36     34.83 o
  25   1   0      172.60      312.97     50.45 o
  27   1   0        0.54       61.27     29.07 o
  29   1   0       64.81       66.94     31.59 o
   0   2   0    87944.46    78545.34    402.47 o
   2   2   0    12508.91    12079.34     51.62 o
   4   2   0      123.32      114.49     21.98 o
   6   2   0       43.58       40.40     12.75 o
   8   2   0     3699.44     3680.43     34.91 o
  10   2   0      313.95      330.41     16.97 o
  12   2   0    16188.95    16276.10     80.23 o
  14   2   0     1964.85     1948.58     31.81 o
  16   2   0      824.48      786.05     36.45 o
  18   2   0     2584.24     2771.24     85.49 o
  20   2   0      251.03      508.69     86.11 o
  22   2   0      110.68      179.12     41.41 o
  24   2   0      536.81      596.38     43.94 o
  26   2   0       49.16       63.31     25.76 o
  28   2   0        0.67        4.59     28.10 o
   1   3   0      559.15      666.05     11.63 o
   3   3   0       35.61       62.29      5.78 o
   5   3   0     1310.03     1462.84     14.70 o
   7   3   0      271.51      335.36      9.80 o
   9   3   0     5028.35     4986.39     37.18 o
  11   3   0      617.44      624.57     26.15 o
  13   3   0      393.53      514.20     29.35 o
  15   3   0      385.57      436.27     48.03 o
  17   3   0     6562.94     6502.02     90.87 o
  19   3   0        0.10       81.88     34.58 o
  21   3   0        1.02       97.50     39.29 o
  23   3   0      540.35      616.29     33.88 o
  25   3   0       99.86      107.43     24.35 o
  27   3   0      154.67      152.39     31.38 o
   0   4   0     2104.20     2437.99     27.04 o
   2   4   0     1534.43     1616.36     15.77 o
   4   4   0     3124.87     3368.39     23.66 o
   6   4   0      600.98      727.77     13.84 o
   8   4   0       30.19       61.03      7.17 o
  10   4   0      187.37      198.82     13.86 o
  12   4   0       67.89       43.98     12.21 o
  14   4   0     1663.21     1646.02     30.85 o
  16   4   0       10.96       19.12     14.07 o
  18   4   0      115.74      129.79     16.95 o
  20   4   0      388.25      553.36     62.08 o
  22   4   0      871.04      782.21     40.79 o
  24   4   0      216.50      263.50     30.52 o
  26   4   0        3.57       16.99     23.66 o
   1   5   0      568.42      689.53     13.18 o
   3   5   0     1202.26     1017.85     17.14 o
   5   5   0       71.08       23.42      6.61 o
   7   5   0     1500.14     1620.43     26.58 o
   9   5   0     1666.41     1803.46     28.52 o
  11   5   0       19.89       26.32      9.06 o
  13   5   0      568.06      519.61     26.24 o
  15   5   0      119.13      169.28     15.45 o
  17   5   0      444.28      480.77     26.02 o
  19   5   0       41.16       49.37     17.49 o
  21   5   0      107.03      100.41     20.57 o
  23   5   0      189.40      200.11     24.84 o
  25   5   0      157.79      135.69     33.27 o
   0   6   0     1478.59     1433.74     32.43 o
   2   6   0        6.83       18.87      7.88 o
   4   6   0     1220.30     1198.05     25.30 o
   6   6   0       20.05       28.24      7.27 o
   8   6   0       79.09       48.02      8.29 o
  10   6   0      660.05      496.92     20.18 o
  12   6   0        0.54       -3.68     10.37 o
  14   6   0        0.64        4.34     13.41 o
  16   6   0       24.18       13.55     15.10 o
  18   6   0       70.47       78.84     18.18 o
  20   6   0      289.49      244.65     24.83 o
  22   6   0      390.09      313.98     34.81 o
  24   6   0        1.25      -10.24     22.21 o
   1   7   0      179.62      197.07     11.94 o
   3   7   0       27.13       44.57      8.56 o
   5   7   0      398.66      382.75     25.34 o
   7   7   0       96.26       89.36      9.59 o
   9   7   0        2.17       -1.26      9.40 o
  11   7   0       47.68       10.48     11.73 o
  13   7   0      604.91      489.19     24.33 o
  15   7   0      559.69      488.62     25.07 o
  17   7   0      356.15      294.61     24.69 o
  19   7   0       54.05       16.39     18.40 o
  21   7   0        0.76      -11.65     20.57 o
  23   7   0        9.03       -8.73     24.79 o
   0   8   0      126.27      184.66     18.24 o
   2   8   0       44.97       58.87     12.39 o
   4   8   0       41.96       34.09     12.43 o
   6   8   0        8.08       24.81     13.57 o
   8   8   0      372.94      351.23     21.91 o
  10   8   0      388.11      393.71     23.29 o
  12   8   0        4.19      -13.98     14.53 o
  14   8   0       34.00       20.46     16.34 o
  16   8   0       38.78       48.16     24.43 o
  18   8   0      174.09      181.43     29.13 o
  20   8   0       26.73        3.62     25.63 o
   1   9   0       75.21       88.52     14.03 o
   3   9   0      243.58      275.42     19.47 o
   5   9   0      656.01      580.89     26.55 o
   7   9   0       18.68        9.68     13.26 o
   9   9   0       46.30       42.31     14.86 o
  11   9   0        4.24       -6.81     15.16 o
  13   9   0        1.26       -4.82     15.78 o
  15   9   0       28.60       47.41     21.74 o
  17   9   0      165.18      140.64     26.84 o
   0  10   0       44.09       28.66     23.01 o
   2  10   0      669.28      730.13     33.08 o
   4  10   0       45.19       55.67     17.78 o
   6  10   0        1.05        0.33     17.01 o
   8  10   0       68.10       88.31     18.03 o
  10  10   0        1.74       19.34     16.56 o
  12  10   0       63.92       78.41     18.88 o
  14  10   0        0.16       51.56     25.55 o
   1  11   0       10.23       20.32     18.24 o
   3  11   0       56.54       66.28     21.50 o
   5  11   0        3.65        7.99     18.66 o
   7  11   0       64.21       64.72     21.06 o
   9  11   0       82.16      111.09     22.36 o
 -29   1   1       67.17      146.45     32.82 o
 -27   1   1       20.89      121.14     32.16 o
 -25   1   1       22.96      165.20     39.36 o
 -23   1   1        4.83      167.14     51.75 o
 -21   1   1      427.37      759.82     91.38 o
 -19   1   1     6459.46     6408.42    111.87 o
 -17   1   1      560.86      515.88     39.59 o
 -15   1   1      712.66      595.19     39.27 o
 -13   1   1     4761.16     4615.75     50.66 o
 -11   1   1      537.34      592.85     12.23 o
  -9   1   1      312.86      338.49     10.20 o
  -7   1   1    54303.08    52539.32    410.87 o
  -5   1   1    44294.29    40406.07    249.75 o
  -3   1   1      730.02      545.85     11.00 o
   3   1   1     4733.16     4290.49     19.98 o
   5   1   1    66265.92    61060.85    338.32 o
   7   1   1      907.81      791.73     14.87 o
   9   1   1       67.64      143.94      8.32 o
  11   1   1      611.50      641.71     21.49 o
  13   1   1      508.62      473.27     18.32 o
  15   1   1      227.27      325.17     33.26 o
  17   1   1     2215.50     2305.91     41.32 o
  19   1   1      196.77      352.57     48.83 o
  21   1   1      954.47     1015.61     48.00 o
  23   1   1       88.43      150.65     24.00 o
  25   1   1       64.56       86.26     23.97 o
  27   1   1        2.79       -2.38     27.79 o
 -28   2   1        0.74       59.36     28.97 o
 -26   2   1      235.81      345.28     34.98 o
 -24   2   1       63.17      250.70     61.06 o
 -22   2   1      104.08      307.14     64.76 o
 -20   2   1      110.12      277.73     67.99 o
 -18   2   1     1723.40     1834.11     92.97 o
 -16   2   1      240.77      281.21     47.85 o
 -14   2   1     1220.02     1097.88     43.91 o
 -12   2   1     5953.04     5754.04     45.61 o
 -10   2   1     8902.57     8719.21     53.84 o
  -8   2   1     3799.16     4004.91     46.08 o
  -6   2   1     1639.68     1810.58     18.46 o
  -4   2   1        3.38        7.46      5.24 o
  -2   2   1    12480.10    12775.34     58.46 o
   0   2   1    47138.05    45979.05    170.39 o
   2   2   1     2335.75     2314.49     12.96 o
   4   2   1     1456.69     1475.58     24.11 o
   6   2   1       51.66       28.81      7.65 o
   8   2   1      300.81      263.29     12.82 o
  10   2   1     1021.47     1171.03     21.19 o
  12   2   1     2162.63     2341.79     28.00 o
  14   2   1      849.29      941.04     34.11 o
  16   2   1       81.98      114.73     20.29 o
  18   2   1      601.50      687.29     40.75 o
  20   2   1        1.62       97.59     35.79 o
  22   2   1      158.98      183.10     22.38 o
  24   2   1        0.97       32.03     17.29 o
  26   2   1        1.55       -9.52     25.81 o
  28   2   1      154.09       88.81     30.45 o
 -27   3   1      147.87      177.71     29.56 o
 -25   3   1      321.83      337.35     34.41 o
 -23   3   1      204.00      382.18     57.84 o
 -21   3   1      553.53      594.16     56.14 o
 -19   3   1      245.24      333.02     55.95 o
 -17   3   1      145.85      303.77     83.69 o
 -15   3   1     1394.57     1352.26     38.44 o
 -13   3   1        7.86       16.42     22.95 o
 -11   3   1      308.24      355.56     25.95 o
  -9   3   1      701.76      610.50     13.97 o
  -7   3   1      177.29      169.33      7.72 o
  -5   3   1     3574.32     3751.93     32.70 o
  -3   3   1     1274.47     1353.97     17.58 o
  -1   3   1     1269.65     1245.36     12.38 o
   1   3   1        0.30       18.79      5.70 o
   3   3   1      909.85      997.06     12.73 o
   5   3   1     9143.58     8906.19     58.42 o
   7   3   1    12476.01    13214.35     80.83 o
   9   3   1     1980.61     1699.67     20.97 o
  11   3   1     2305.29     2292.87     32.72 o
  13   3   1     1037.85      993.40     22.19 o
  15   3   1       10.42       30.35     13.51 o
  17   3   1      357.88      362.39     25.90 o
  19   3   1       27.40       95.47     32.95 o
  21   3   1     1361.68     1474.70     64.90 o
  23   3   1      123.90      136.47     31.47 o
  25   3   1        3.77       63.24     46.82 o
  27   3   1        7.89      -20.86     28.21 o
 -26   4   1        5.16       63.91     31.75 o
 -24   4   1      227.72      254.86     31.97 o
 -22   4   1        1.87       85.76     30.94 o
 -20   4   1      380.18      465.23     36.10 o
 -18   4   1      264.05      358.85     40.15 o
 -16   4   1      963.24     1023.99     57.24 o
 -14   4   1       31.58       83.55     22.96 o
 -12   4   1      118.16      171.66     18.16 o
 -10   4   1     3549.44     3393.37     43.37 o
  -8   4   1      209.09      301.78     20.61 o
  -6   4   1      181.01      156.87     12.32 o
  -4   4   1      911.30     1055.00     17.95 o
  -2   4   1      630.85      600.53     10.22 o
   0   4   1     5309.67     5719.56     31.85 o
   2   4   1     5796.14     5691.43     38.96 o
   4   4   1     6314.38     6591.67     38.75 o
   6   4   1      786.78      877.93     14.22 o
   8   4   1     1575.88     1768.54     19.20 o
  10   4   1     1367.04     1352.91     24.14 o
  12   4   1     2739.74     2643.62     29.81 o
  14   4   1     1665.18     1783.03     29.25 o
  16   4   1     1269.48     1409.43     64.47 o
  18   4   1        4.26       40.08     17.22 o
  20   4   1        0.06       14.16     17.38 o
  22   4   1       22.19       26.15     19.58 o
  24   4   1       52.59       43.03     21.84 o
  26   4   1        1.19       -9.06     27.36 o
 -25   5   1      190.95      150.04     27.47 o
 -23   5   1       17.43       25.50     20.72 o
 -21   5   1      280.28      253.67     34.87 o
 -19   5   1        7.76       35.73     18.13 o
 -17   5   1      114.63      124.68     22.67 o
 -15   5   1     2256.24     2233.22     58.69 o
 -13   5   1      108.19      148.89     37.18 o
 -11   5   1      261.08      240.01     30.00 o
  -9   5   1        6.06       19.12     10.99 o
  -7   5   1      382.49      385.73     17.46 o
  -5   5   1     1506.03     1454.81     21.46 o
  -3   5   1      292.20      282.97      7.80 o
  -1   5   1     4520.00     4747.24     32.22 o
   1   5   1      254.67      273.11     13.79 o
   3   5   1      118.56      109.98      9.95 o
   5   5   1      609.06      581.06     12.66 o
   7   5   1     1088.54     1085.57     18.03 o
   9   5   1     1525.35     1365.68     26.05 o
  11   5   1      104.70      102.64      6.44 o
  13   5   1       10.88        4.81      6.30 o
  15   5   1      588.44      530.67     23.18 o
  17   5   1     1292.00     1185.01     38.31 o
  19   5   1      135.77      130.01     19.39 o
  21   5   1        0.16      -28.81     19.20 o
  23   5   1      684.40      656.74     35.93 o
  25   5   1       90.86       45.76     24.13 o
 -24   6   1      350.77      325.67     31.32 o
 -22   6   1       14.23        9.80     20.29 o
 -20   6   1       36.40       56.57     19.36 o
 -18   6   1        8.58        6.07     17.56 o
 -16   6   1       10.75       15.00     16.38 o
 -14   6   1       82.70      113.63     15.90 o
 -12   6   1      100.22      117.31     15.24 o
 -10   6   1       97.39       82.70     11.67 o
  -8   6   1      918.91      869.15     20.40 o
  -6   6   1      148.05      195.25     10.65 o
  -4   6   1        2.86        4.92      6.13 o
  -2   6   1      737.42      721.06     16.31 o
   0   6   1      253.60      329.93     11.54 o
   2   6   1     1223.80     1302.59     20.71 o
   4   6   1     4899.01     5008.26     35.05 o
   6   6   1      307.86      356.70     19.45 o
   8   6   1      821.04      813.33     17.41 o
  10   6   1      188.86      166.07      9.91 o
  12   6   1        9.82        4.97     11.59 o
  14   6   1      408.56      396.41     19.29 o
  16   6   1        1.08      -15.55     14.44 o
  18   6   1      295.63      291.14     23.54 o
  20   6   1        1.92        6.36     25.54 o
  22   6   1        6.40       -1.49     26.48 o
  24   6   1       14.40      -31.24     24.55 o
 -23   7   1        0.16       -1.11     23.66 o
 -21   7   1       25.97       13.37     21.16 o
 -19   7   1        4.19      -12.23     18.46 o
 -17   7   1      144.58      100.32     17.43 o
 -15   7   1      500.82      435.45     26.35 o
 -13   7   1       67.71       55.90     15.87 o
 -11   7   1       37.31       26.31     11.32 o
  -9   7   1       60.06       36.74     10.90 o
  -7   7   1       78.76       67.29      9.21 o
  -5   7   1      262.75      200.52     13.61 o
  -3   7   1      237.15      207.59     16.12 o
  -1   7   1      842.34      916.21     20.02 o
   1   7   1      486.50      423.91     14.99 o
   3   7   1      541.35      659.61     24.98 o
   5   7   1      204.11      413.77     48.88 o
   7   7   1      178.47      178.87     12.08 o
   9   7   1      126.52       91.86     11.28 o
  11   7   1      899.17      896.54     28.32 o
  13   7   1      350.98      354.47     20.54 o
  15   7   1      374.42      402.87     28.96 o
  17   7   1       99.08       81.13     29.68 o
  19   7   1       20.54       26.64     17.82 o
  21   7   1       35.25       56.87     20.45 o
  23   7   1       11.33      -18.95     25.90 o
 -20   8   1        0.69      -34.03     25.21 o
 -18   8   1       12.23        2.89     24.75 o
 -16   8   1      230.84      164.95     24.15 o
 -14   8   1       80.59       91.53     18.48 o
 -12   8   1       71.36       18.95     15.23 o
 -10   8   1      687.77      676.44     28.22 o
  -8   8   1     1499.45     1360.78     35.15 o
  -6   8   1       41.62       58.39     14.09 o
  -4   8   1      172.67      130.40     19.23 o
  -2   8   1     1788.84     1748.39     33.75 o
   0   8   1        0.20        6.51     10.57 o
   2   8   1      244.37      229.30     14.51 o
   4   8   1      221.55      268.55     16.85 o
   6   8   1      826.95      842.57     35.08 o
   8   8   1      220.77      250.64     21.19 o
  10   8   1      248.60      245.39     19.94 o
  12   8   1        7.97        9.16     13.79 o
  14   8   1      778.71      823.79     34.83 o
  16   8   1       44.33       40.09     21.25 o
  18   8   1      292.92      276.95     28.83 o
  20   8   1       71.43       60.35     27.00 o
 -17   9   1      179.91      137.44     30.40 o
 -15   9   1       55.69       60.23     22.78 o
 -13   9   1        0.04        8.15     17.12 o
 -11   9   1        5.21       -4.93     16.68 o
  -9   9   1       29.67        7.74     17.00 o
  -7   9   1      162.47      100.50     18.97 o
  -5   9   1      119.88       82.70     17.07 o
  -3   9   1      203.36      285.96     20.53 o
  -1   9   1       28.30       21.81     13.68 o
   1   9   1        8.89       16.56     13.12 o
   3   9   1       23.13       26.87     14.27 o
   5   9   1       95.41      118.48     17.17 o
   7   9   1       82.04      121.78     17.52 o
   9   9   1      440.23      431.01     24.99 o
  11   9   1       36.94       48.26     16.02 o
  13   9   1      126.02      111.72     16.45 o
  15   9   1      470.58      514.70     38.79 o
  17   9   1       15.98       25.66     22.98 o
 -14  10   1      358.08      356.45     33.50 o
 -12  10   1        1.77       -2.05     18.27 o
 -10  10   1       99.80       88.75     20.56 o
  -8  10   1       77.11       60.17     19.12 o
  -6  10   1      111.03       69.29     19.12 o
  -4  10   1      235.90      218.86     23.63 o
  -2  10   1      182.50      182.53     20.40 o
   0  10   1       78.18       82.39     18.23 o
   2  10   1        4.56        5.22     15.81 o
   4  10   1       81.41       75.35     18.36 o
   6  10   1        2.85      -10.05     16.89 o
   8  10   1        9.74        5.30     16.63 o
  10  10   1      351.27      334.65     26.74 o
  12  10   1       17.76       35.04     20.71 o
  14  10   1        0.02        8.35     23.27 o
  -9  11   1      141.42      163.88     24.55 o
  -7  11   1        5.40       18.71     18.87 o
  -5  11   1      122.02      114.97     23.12 o
  -3  11   1      423.86      485.30     35.14 o
  -1  11   1       18.86       33.01     18.69 o
   1  11   1       20.15       18.80     18.50 o
   3  11   1        1.09       -0.91     18.15 o
   5  11   1      204.67      231.20     25.77 o
   7  11   1        0.24        0.77     18.97 o
 -28   0   2       36.15      116.75     40.47 o
 -26   0   2      723.08      804.00     75.07 o
 -24   0   2        2.51      104.73     85.41 o
 -22   0   2     1918.29     2080.10    190.14 o
 -20   0   2       17.53       19.37     33.08 o
 -18   0   2      915.14      734.41     63.02 o
 -16   0   2     2779.27     2802.96    101.00 o
 -14   0   2        1.23       26.34     19.72 o
 -12   0   2     2879.29     2668.47     50.02 o
 -10   0   2     1740.37     1633.28     29.43 o
  -8   0   2      982.49     1212.85     23.48 o
  -6   0   2    10166.65     9547.13     75.66 o
  -4   0   2     9068.18     9086.50     46.25 o
   4   0   2    20293.09    18998.20     85.57 o
   6   0   2    18803.16    16930.63    105.13 o
   8   0   2    13204.21    12255.35    106.62 o
  10   0   2    20585.61    20058.97    178.75 o
  12   0   2     4069.37     4199.00     45.31 o
  14   0   2      102.50      105.19     12.50 o
  16   0   2        7.03       32.49     18.21 o
  18   0   2      222.76      220.35     19.75 o
  20   0   2       12.79       -4.29     30.80 o
  22   0   2      306.27      335.44     37.30 o
  24   0   2       69.09       99.82     40.83 o
  26   0   2       11.71       -3.49     36.38 o
  28   0   2      224.02      311.90     43.69 o
 -29   1   2       55.37      106.75     33.40 o
 -27   1   2      287.14      367.27     51.13 o
 -25   1   2       65.81      284.47     61.22 o
 -23   1   2      315.79      566.41     83.20 o
 -21   1   2      604.00      683.31     92.94 o
 -19   1   2      167.28      386.18    103.52 o
 -17   1   2     1250.08     1115.82     34.64 o
 -15   1   2     1921.64     1748.48     30.17 o
 -13   1   2      987.71      941.17     22.47 o
 -11   1   2     1579.18     1700.10     22.15 o
  -9   1   2     9910.11     9868.40     85.02 o
  -7   1   2     3401.14     3249.52     38.24 o
  -5   1   2     6970.94     6669.12     54.58 o
  -3   1   2    31174.36    30209.69    153.71 o
  -1   1   2      375.47      398.08     26.99 o
   1   1   2      781.95      531.92      8.16 o
   3   1   2      722.71      817.87      9.72 o
   5   1   2      559.16      597.42     13.27 o
   7   1   2     3028.60     2957.37     22.78 o
   9   1   2      358.00      359.56      8.19 o
  11   1   2      178.45      212.65      7.78 o
  13   1   2       11.02       24.74      9.39 o
  15   1   2      465.92      539.91     19.87 o
  17   1   2       28.99       58.87     21.75 o
  19   1   2      246.89      305.65     28.17 o
  21   1   2      159.99      185.88     23.15 o
  23   1   2        3.70      -14.75     21.58 o
  25   1   2        0.49      -25.83     21.57 o
  27   1   2        5.09       -3.39     27.95 o
 -28   2   2       83.20      219.96     57.53 o
 -26   2   2        0.98      100.58     34.59 o
 -24   2   2      203.37      272.83     39.85 o
 -22   2   2      160.14      269.38     59.56 o
 -20   2   2      805.55      883.97     83.74 o
 -18   2   2      569.48      513.56     40.05 o
 -16   2   2     1441.00     1313.70     36.88 o
 -14   2   2     1439.52     1391.79     24.49 o
 -12   2   2    10311.14     9597.17     91.13 o
 -10   2   2    17075.16    17568.95    130.36 o
  -8   2   2     4711.41     4531.08     35.40 o
  -6   2   2     3022.10     2806.65     29.99 o
  -4   2   2    11200.60    10879.19     67.96 o
  -2   2   2     1685.45     1548.89     13.83 o
   0   2   2     1644.91     1937.93     13.24 o
   2   2   2     8854.94     9280.12     31.81 o
   4   2   2     1041.26     1041.80     10.66 o
   6   2   2      795.97      715.33     10.59 o
   8   2   2        8.27        9.73      6.34 o
  10   2   2     6015.16     5915.71     50.94 o
  12   2   2        8.90       29.74      9.34 o
  14   2   2      459.09      535.75     19.56 o
  16   2   2     1245.39     1233.28     31.64 o
  18   2   2       29.78       54.81     21.72 o
  20   2   2       31.32       26.62     16.29 o
  22   2   2        2.07      -12.58     16.21 o
  24   2   2        4.99      -13.43     21.58 o
  26   2   2       43.93       14.54     29.41 o
  28   2   2       23.94       44.60     40.32 o
 -27   3   2       92.82       94.10     29.60 o
 -25   3   2       11.64      113.57     50.34 o
 -23   3   2        0.05       59.81     21.67 o
 -21   3   2       68.78      162.88     41.92 o
 -19   3   2      813.05      751.70     46.91 o
 -17   3   2     1551.98     1585.54     70.46 o
 -15   3   2     1623.28     1525.65     37.17 o
 -13   3   2        0.68        6.25      9.92 o
 -11   3   2      431.75      393.61     14.55 o
  -9   3   2      958.33     1113.90     18.82 o
  -7   3   2      690.68      694.38     12.42 o
  -5   3   2     1225.57     1415.09     21.57 o
  -3   3   2     2200.15     2232.09     20.17 o
  -1   3   2      377.52      460.18     12.51 o
   1   3   2     1497.50     1455.95     11.98 o
   3   3   2      811.52      805.25      9.32 o
   5   3   2      240.25      200.03      8.24 o
   7   3   2      541.45      516.85     13.92 o
   9   3   2       39.23       33.95      6.41 o
  11   3   2     2981.14     3054.35     35.69 o
  13   3   2     2588.08     2645.34     31.40 o
  15   3   2       75.40       73.82     11.46 o
  17   3   2        5.60       12.86     12.73 o
  19   3   2     1025.64      977.90     30.20 o
  21   3   2       25.47       20.92     15.79 o
  23   3   2      653.58      599.34     36.60 o
  25   3   2       51.85       20.08     24.40 o
  27   3   2        5.06      -28.85     28.71 o
 -26   4   2        0.62       33.62     24.60 o
 -24   4   2        0.57      111.64     48.84 o
 -22   4   2      415.04      559.37     75.98 o
 -20   4   2      661.88      689.54     49.72 o
 -18   4   2        3.83       90.25     55.23 o
 -16   4   2      287.69      382.71     40.44 o
 -14   4   2      688.54      637.99     35.71 o
 -12   4   2       11.90        9.85     11.67 o
 -10   4   2     1157.11     1271.03     23.03 o
  -8   4   2      288.72      379.90     31.45 o
  -6   4   2       25.62       75.92     23.34 o
  -4   4   2     1555.68     1417.85     18.71 o
  -2   4   2      477.02      524.11     12.18 o
   0   4   2     6144.70     6160.60     34.84 o
   2   4   2    10181.89    11399.38     55.60 o
   4   4   2     7483.12     7752.75     37.06 o
   6   4   2     3306.38     3604.07     31.37 o
   8   4   2     8325.46     8359.71     49.10 o
  10   4   2        0.59      -11.69      7.80 o
  12   4   2      241.83      227.91     19.26 o
  14   4   2      965.78      860.54     23.37 o
  16   4   2       15.96       13.32     14.74 o
  18   4   2     2378.94     2177.88     45.72 o
  20   4   2       12.14       14.98     21.11 o
  22   4   2        0.20       -8.70     20.18 o
  24   4   2      147.19      101.37     25.37 o
  26   4   2       43.09      -10.54     28.76 o
 -25   5   2        2.67       38.65     23.23 o
 -23   5   2       46.23       80.19     25.53 o
 -21   5   2      122.86      209.44     28.65 o
 -19   5   2       69.32      135.79     38.39 o
 -17   5   2       93.09      188.91     48.03 o
 -15   5   2      176.49      337.26     71.43 o
 -13   5   2        0.06       20.40     22.47 o
 -11   5   2        3.62       -4.62      6.60 o
  -9   5   2        0.04       57.17     36.36 o
  -7   5   2     4878.97     4930.13     46.53 o
  -5   5   2     2680.42     2454.50     24.90 o
  -3   5   2      561.68      566.68     13.21 o
  -1   5   2     2529.22     2545.61     23.66 o
   1   5   2     8100.09     8177.45     60.19 o
   3   5   2      735.28      736.61     12.34 o
   5   5   2     3764.36     3641.81     32.59 o
   7   5   2     1180.78     1134.27     21.36 o
   9   5   2     1328.80     1432.38     20.02 o
  11   5   2      392.62      420.51     15.37 o
  13   5   2      164.94      171.07     22.87 o
  15   5   2        0.72       -7.78     13.46 o
  17   5   2       23.15       48.23     22.35 o
  19   5   2       83.84       58.79     17.32 o
  21   5   2        1.01      -16.02     19.48 o
  23   5   2      235.66      205.09     33.65 o
  25   5   2        1.99       -8.90     26.43 o
 -24   6   2        8.33       22.00     21.22 o
 -22   6   2      235.17      295.43     29.15 o
 -20   6   2      563.12      493.88     37.55 o
 -18   6   2       95.32       89.19     24.81 o
 -16   6   2        4.05       28.46     24.82 o
 -14   6   2        0.32       41.98     22.13 o
 -12   6   2       65.49      151.22     41.50 o
 -10   6   2      692.45      845.52     45.45 o
  -8   6   2      108.96      142.14     26.11 o
  -6   6   2     2249.60     2175.83     28.11 o
  -4   6   2     1506.37     1481.85     20.81 o
  -2   6   2      278.60      280.46     11.93 o
   0   6   2      487.41      487.57     14.28 o
   2   6   2       59.40       47.99      7.57 o
   4   6   2     1485.64     1591.63     21.87 o
   6   6   2       98.75      103.61     11.64 o
   8   6   2       94.01      137.86     22.11 o
  10   6   2       17.63       15.48      8.88 o
  12   6   2       15.22       42.94     28.25 o
  14   6   2      135.26      150.25     15.37 o
  16   6   2      768.34      715.28     32.88 o
  18   6   2      423.83      380.63     26.74 o
  20   6   2       24.67       27.33     16.96 o
  22   6   2      250.41      237.47     26.74 o
  24   6   2       41.54       42.25     23.56 o
 -23   7   2       32.48       37.27     26.00 o
 -21   7   2       90.66       57.13     20.51 o
 -19   7   2        1.26        7.01     18.46 o
 -17   7   2       10.05       14.62     17.62 o
 -15   7   2       66.95       68.09     18.62 o
 -13   7   2      992.19     1026.42     35.13 o
 -11   7   2       79.11       62.90     12.24 o
  -9   7   2      103.84      110.32     12.62 o
  -7   7   2     3043.05     3065.57     39.81 o
  -5   7   2      146.48      175.41      7.67 o
  -3   7   2     1533.96     1434.49     23.72 o
  -1   7   2      893.85      905.28     19.93 o
   1   7   2      144.52      130.31     11.30 o
   3   7   2       35.51       41.62      9.01 o
   5   7   2      384.42      479.85     17.31 o
   7   7   2       35.04       55.55      9.84 o
   9   7   2      860.28      773.08     24.80 o
  11   7   2     1486.62     1457.09     33.39 o
  13   7   2      212.78      249.67     20.45 o
  15   7   2     1481.01     1492.78     45.93 o
  17   7   2      169.20      157.87     21.60 o
  19   7   2      275.98      263.98     26.65 o
  21   7   2      449.24      458.85     32.74 o
 -20   8   2        1.27       -3.10     23.52 o
 -18   8   2        5.91       -2.65     23.31 o
 -16   8   2      179.65      203.28     26.53 o
 -14   8   2      504.66      453.23     27.48 o
 -12   8   2      180.71      161.47     18.87 o
 -10   8   2       11.61       15.88     14.01 o
  -8   8   2      235.94      209.65     17.78 o
  -6   8   2       95.25       65.44     14.60 o
  -4   8   2        0.02       -0.11     12.97 o
  -2   8   2      700.69      628.30     22.27 o
   0   8   2     1241.03     1202.37     26.06 o
   2   8   2      159.05      170.09     13.62 o
   4   8   2     2358.56     2170.62     42.00 o
   6   8   2      106.01      103.22     15.52 o
   8   8   2      197.77      231.40     19.95 o
  10   8   2      488.34      391.00     23.74 o
  12   8   2        0.49       13.56     13.56 o
  14   8   2      232.84      247.51     25.67 o
  16   8   2      168.17      152.53     27.88 o
  18   8   2      264.11      261.61     30.36 o
  20   8   2       45.34       36.25     25.00 o
 -17   9   2       44.26       33.94     23.30 o
 -15   9   2      121.28      101.69     22.55 o
 -13   9   2      156.78      154.35     22.06 o
 -11   9   2        4.71      -14.84     16.85 o
  -9   9   2       16.72       -4.07     16.62 o
  -7   9   2        7.41       -6.48     16.13 o
  -5   9   2     1283.93     1306.23     36.72 o
  -3   9   2      127.59      147.87     17.49 o
  -1   9   2      459.50      411.92     23.80 o
   1   9   2       92.62       72.30     13.67 o
   3   9   2      654.17      545.57     26.60 o
   5   9   2     1278.76     1149.80     37.66 o
   7   9   2      213.63      206.79     20.70 o
   9   9   2      245.18      236.81     20.72 o
  11   9   2      534.95      535.15     29.13 o
  13   9   2        8.99       20.36     19.93 o
  15   9   2        0.69       13.23     20.40 o
  17   9   2        7.27        3.43     22.65 o
 -14  10   2       14.27       17.01     23.05 o
 -12  10   2       71.16       61.02     21.99 o
 -10  10   2       13.20       15.58     19.65 o
  -8  10   2       31.35       28.56     18.62 o
  -6  10   2        6.28      -13.56     18.81 o
  -4  10   2       20.84       24.88     17.60 o
  -2  10   2      234.04      323.19     24.89 o
   0  10   2      795.88      826.95     35.10 o
   2  10   2        7.46       14.02     15.56 o
   4  10   2       11.94        7.58     16.09 o
   6  10   2      237.35      205.99     22.10 o
   8  10   2        6.04       13.95     16.50 o
  10  10   2      230.96      260.87     24.37 o
  12  10   2       79.78       72.37     23.39 o
  14  10   2       25.95       21.44     23.62 o
  -7  11   2      468.18      491.27     33.12 o
  -5  11   2        7.19       24.36     19.72 o
  -3  11   2        7.19       25.15     20.63 o
  -1  11   2       19.59       39.50     18.90 o
   1  11   2        0.05        4.93     17.46 o
   3  11   2        8.93        8.84     19.31 o
   5  11   2        1.29        0.83     19.39 o
   7  11   2        9.80       -3.98     19.81 o
 -29   1   3       90.00      148.45     32.05 o
 -27   1   3        5.45      238.02     51.16 o
 -25   1   3      513.62      672.63     79.12 o
 -23   1   3      359.61      367.59     70.63 o
 -21   1   3      805.56      764.62     75.44 o
 -19   1   3     1491.01     1481.07     54.95 o
 -17   1   3      436.33      422.91     21.93 o
 -15   1   3      725.67      739.11     19.77 o
 -13   1   3      227.75      269.53     18.60 o
 -11   1   3      185.93      202.56     12.92 o
  -9   1   3     8664.89     8943.27     59.42 o
  -7   1   3     4672.96     4445.87     35.19 o
  -5   1   3     2594.46     2760.02     31.68 o
  -3   1   3    78120.16    73286.44    316.04 o
  -1   1   3    47854.93    44127.52    222.25 o
   1   1   3     4738.46     5187.43     25.42 o
   3   1   3    10326.93     9724.28     54.54 o
   5   1   3     5121.29     4830.66     28.40 o
   7   1   3    12355.18    11545.64     62.20 o
   9   1   3     9387.73     9413.52     59.68 o
  11   1   3    13840.41    14069.15     82.20 o
  13   1   3      332.12      346.88     10.01 o
  15   1   3      416.85      459.08     14.16 o
  17   1   3      154.58      117.44     12.42 o
  19   1   3      120.50      152.83     18.02 o
  21   1   3       56.47       56.44     23.17 o
  23   1   3      186.86      148.77     25.91 o
  25   1   3        0.25      -34.47     23.72 o
  27   1   3       37.84       25.55     28.19 o
 -28   2   3      197.37      281.56     41.57 o
 -26   2   3      137.79      180.24     68.59 o
 -24   2   3      117.47      294.42     66.48 o
 -22   2   3      455.89      481.46     80.38 o
 -20   2   3        9.92       12.70     35.46 o
 -18   2   3      665.77      566.58     26.69 o
 -16   2   3     1308.39     1219.83     26.39 o
 -14   2   3     2444.40     2352.80     36.53 o
 -12   2   3     1980.85     1820.41     28.66 o
 -10   2   3     3736.59     3738.06     37.94 o
  -8   2   3     9611.16     9797.48     88.44 o
  -6   2   3       41.59       46.96      6.03 o
  -4   2   3     7648.29     7802.95     42.37 o
  -2   2   3     4770.93     4654.48     26.98 o
   0   2   3     7367.97     7032.67     32.52 o
   2   2   3        8.67       34.31      3.45 o
   4   2   3    14066.64    14096.17     80.66 o
   6   2   3     2310.55     2327.20     18.51 o
   8   2   3     1887.43     1960.73     17.78 o
  10   2   3      745.00      823.29     12.01 o
  12   2   3        2.64       10.25      5.11 o
  14   2   3       76.00       90.91      9.83 o
  16   2   3      138.31      123.41     12.41 o
  18   2   3       99.66      102.82     18.52 o
  20   2   3      276.25      247.89     19.77 o
  22   2   3       53.18       23.38     17.09 o
  24   2   3       47.78       -8.00     25.67 o
  26   2   3       24.05       23.78     32.30 o
  28   2   3       93.37       98.21     41.64 o
 -27   3   3      121.00      134.56     29.50 o
 -25   3   3       43.20       98.79     32.10 o
 -23   3   3      844.15      796.69     59.07 o
 -21   3   3      534.66      617.84     88.05 o
 -19   3   3       39.65       43.66     25.79 o
 -17   3   3      932.33     1080.87     76.56 o
 -15   3   3     1822.45     1721.27     40.85 o
 -13   3   3      665.48      693.85     25.20 o
 -11   3   3      329.12      403.31     22.96 o
  -9   3   3      133.75      104.14      9.93 o
  -7   3   3     1219.84     1147.77     18.40 o
  -5   3   3     1784.17     1939.09     22.52 o
  -3   3   3     4763.54     4566.31     34.43 o
  -1   3   3    17072.21    17080.04     90.03 o
   1   3   3      211.31      208.26      6.43 o
   3   3   3     6229.23     6471.75     39.38 o
   5   3   3        0.24        6.98      4.61 o
   7   3   3       31.75       86.68      6.49 o
   9   3   3       15.31       36.52      5.98 o
  11   3   3        0.63        7.72      8.28 o
  13   3   3       51.62       31.05      9.78 o
  15   3   3      926.69      866.15     22.30 o
  17   3   3      420.06      443.35     28.24 o
  19   3   3      324.90      269.25     19.47 o
  21   3   3        5.79       -2.69     16.47 o
  23   3   3        3.16      -15.96     18.63 o
  25   3   3       45.21        5.98     25.27 o
  27   3   3       46.43       56.20     28.61 o
 -26   4   3      114.10      209.52     75.75 o
 -24   4   3      566.69      591.32     57.05 o
 -22   4   3      428.85      433.38     48.89 o
 -20   4   3      408.55      344.19     29.41 o
 -18   4   3        0.00       92.69     53.75 o
 -16   4   3        0.47       61.49     36.74 o
 -14   4   3      911.19      992.14     70.24 o
 -12   4   3      403.56      543.86     53.99 o
 -10   4   3     2649.17     2698.00     30.33 o
  -8   4   3      659.01      542.12     15.22 o
  -6   4   3     2338.91     2317.88     28.33 o
  -4   4   3      138.25      195.77      9.56 o
  -2   4   3     3419.29     3487.90     36.49 o
   0   4   3     2659.41     2879.36     21.68 o
   2   4   3     7646.33     8192.79     37.81 o
   4   4   3      239.96      236.04      7.13 o
   6   4   3     5526.75     6023.94     39.63 o
   8   4   3       25.15       48.99      7.02 o
  10   4   3      873.86      828.60     18.26 o
  12   4   3      822.39      817.93     20.44 o
  14   4   3      289.52      316.73     16.49 o
  16   4   3     2205.99     2248.83     39.37 o
  18   4   3      630.32      661.48     25.44 o
  20   4   3        3.49       -6.56     16.44 o
  22   4   3      288.17      299.44     25.40 o
  24   4   3        2.66        5.44     22.70 o
  26   4   3      146.10      172.06     35.97 o
 -25   5   3      106.28      156.57     28.43 o
 -23   5   3       29.47       88.17     24.54 o
 -21   5   3       17.58      143.58     65.06 o
 -19   5   3      113.51      235.68     61.81 o
 -17   5   3      251.98      250.17     45.58 o
 -15   5   3       24.88       28.21     15.35 o
 -13   5   3       14.63        5.90     14.08 o
 -11   5   3       37.70       22.20     12.79 o
  -9   5   3       69.83      114.35     28.33 o
  -7   5   3      224.07      242.11     16.66 o
  -5   5   3     6224.57     6157.82     47.37 o
  -3   5   3      815.08      931.52     19.27 o
  -1   5   3     1655.04     1860.48     20.67 o
   1   5   3      773.87      847.41     13.33 o
   3   5   3       14.19       30.81      5.44 o
   5   5   3      701.17      718.69     13.64 o
   7   5   3       49.25       43.72      6.75 o
   9   5   3      894.49      888.91     18.89 o
  11   5   3      192.53      195.69     13.24 o
  13   5   3       80.28       98.22     11.67 o
  15   5   3        0.98       11.68     12.05 o
  17   5   3      231.10      231.59     19.60 o
  19   5   3      324.19      346.84     23.84 o
  21   5   3       74.61       70.37     18.50 o
  23   5   3       11.51        6.32     21.65 o
  25   5   3      118.55       71.05     28.38 o
 -24   6   3        0.20       45.92     22.55 o
 -22   6   3       28.68       71.38     25.65 o
 -20   6   3       11.85       90.46     29.55 o
 -18   6   3       20.89      112.93     52.74 o
 -16   6   3      336.90      402.37     56.41 o
 -14   6   3     1456.46     1454.86     62.17 o
 -12   6   3     2271.90     2216.47     49.26 o
 -10   6   3     1244.23     1216.15     32.30 o
  -8   6   3      930.42      943.13     38.96 o
  -6   6   3     1392.49     1508.78     33.66 o
  -4   6   3        0.29       22.91     11.01 o
  -2   6   3      565.73      522.38     12.35 o
   0   6   3      485.58      519.69     11.85 o
   2   6   3       61.99       96.22     13.92 o
   4   6   3       46.05       21.86      7.19 o
   6   6   3      258.68      251.32      9.95 o
   8   6   3       13.90       30.65      7.93 o
  10   6   3      513.95      402.09     14.01 o
  12   6   3       18.60       19.66      9.00 o
  14   6   3      171.84      177.06     15.32 o
  16   6   3     1195.70     1209.11     39.47 o
  18   6   3      160.25      140.46     19.95 o
  20   6   3       43.18       30.58     18.82 o
  22   6   3        8.17        9.58     19.82 o
  24   6   3        1.76       -3.37     23.19 o
 -23   7   3       17.98       43.88     25.46 o
 -21   7   3      128.36      126.88     24.31 o
 -19   7   3      174.13      186.42     24.27 o
 -17   7   3      270.08      342.60     43.50 o
 -15   7   3       50.91      111.91     37.04 o
 -13   7   3      164.16      187.40     27.39 o
 -11   7   3     1053.62     1177.64     40.41 o
  -9   7   3       35.48       72.01     18.70 o
  -7   7   3     3898.34     3890.01     49.96 o
  -5   7   3     1862.72     1824.27     34.70 o
  -3   7   3        6.22       18.75      8.74 o
  -1   7   3      313.96      350.69     13.55 o
   1   7   3      251.82      248.32     12.97 o
   3   7   3       12.30       20.65      9.34 o
   5   7   3      808.23      924.08     42.84 o
   7   7   3      230.11      260.10     13.78 o
   9   7   3       34.59       53.58     10.75 o
  11   7   3        5.52       11.44     10.54 o
  13   7   3      101.06       71.45     12.31 o
  15   7   3      462.42      492.12     26.09 o
  17   7   3       15.49       24.84     17.01 o
  19   7   3       58.77       28.98     17.66 o
  21   7   3        0.10        4.14     20.29 o
 -20   8   3        5.39       11.00     29.51 o
 -18   8   3      154.33      126.16     34.00 o
 -16   8   3      174.30      160.55     29.65 o
 -14   8   3       26.21       36.83     17.16 o
 -12   8   3       94.00      102.25     16.74 o
 -10   8   3        2.87        5.34     12.37 o
  -8   8   3       40.79       46.91     13.73 o
  -6   8   3      118.95      157.77     16.01 o
  -4   8   3       57.90       79.00     13.56 o
  -2   8   3      750.09      748.46     24.10 o
   0   8   3     2588.73     2372.91     39.85 o
   2   8   3     1653.29     1782.51     32.86 o
   4   8   3      196.11      208.45     16.22 o
   6   8   3       31.11       61.40     14.24 o
   8   8   3        1.20       -1.67     12.53 o
  10   8   3       19.83       10.71     13.29 o
  12   8   3      513.08      591.51     26.90 o
  14   8   3      349.59      386.88     33.57 o
  16   8   3      260.17      252.82     28.48 o
  18   8   3        9.52       10.40     22.79 o
  20   8   3       55.94       48.93     24.61 o
 -17   9   3       28.00       21.41     21.93 o
 -15   9   3       50.07       40.89     19.81 o
 -13   9   3       15.42       -5.24     17.13 o
 -11   9   3      186.80      148.90     21.87 o
  -9   9   3      320.05      269.29     24.06 o
  -7   9   3       69.99       84.03     17.34 o
  -5   9   3       22.72       25.64     15.48 o
  -3   9   3       23.84        9.98     13.73 o
  -1   9   3      188.18      145.04     16.18 o
   1   9   3      196.44      172.26     19.11 o
   3   9   3       56.29       41.61     14.63 o
   5   9   3      733.62      837.52     33.02 o
   7   9   3      614.76      611.04     29.06 o
   9   9   3      153.79      159.22     19.22 o
  11   9   3       40.69       35.26     16.38 o
  13   9   3       53.89       40.45     20.75 o
  15   9   3       52.11       38.44     23.27 o
  17   9   3       61.58       35.13     23.80 o
 -14  10   3       24.87       11.44     23.96 o
 -12  10   3       50.50       37.72     22.16 o
 -10  10   3       22.98       22.35     20.20 o
  -8  10   3       32.87       37.40     18.42 o
  -6  10   3       59.16       50.18     17.84 o
  -4  10   3       13.12       -0.07     15.74 o
  -2  10   3      262.90      248.36     23.05 o
   0  10   3        3.80        9.17     17.41 o
   2  10   3      211.73      183.30     21.56 o
   4  10   3        1.05       -0.79     16.69 o
   6  10   3        0.51       -4.89     15.39 o
   8  10   3        5.20       16.79     16.84 o
  10  10   3      195.19      188.75     23.78 o
  12  10   3       81.26       79.43     21.01 o
  -7  11   3       39.81       49.19     22.59 o
  -5  11   3       16.92       10.71     20.33 o
  -3  11   3       36.25       39.94     21.10 o
  -1  11   3       24.16       40.14     19.61 o
   1  11   3       11.06       13.44     17.88 o
   3  11   3       11.79       13.67     20.10 o
   5  11   3       20.28       26.24     19.22 o
   7  11   3        1.70       -5.68     20.54 o
 -28   0   4       11.53      402.21    174.99 o
 -26   0   4       12.03      410.63    238.00 o
 -24   0   4       93.11        3.98     38.03 o
 -22   0   4     2952.78     2559.32    102.73 o
 -20   0   4     5379.27     4897.27    133.01 o
 -18   0   4      210.11      251.16     41.51 o
 -16   0   4     1132.49     1092.32     44.56 o
 -14   0   4      814.00      806.91     45.26 o
 -12   0   4     1149.92     1170.96     55.49 o
 -10   0   4      110.25       96.72     13.59 o
  -8   0   4    16588.54    17086.85    213.01 o
  -6   0   4      696.12      798.21     18.62 o
  -4   0   4     5313.02     5321.18     52.91 o
  -2   0   4     4381.55     3790.59     39.48 o
   0   0   4     3645.58     3590.91     30.77 o
   2   0   4     3167.77     3202.40     31.43 o
   4   0   4    75797.05    72654.09    717.29 o
   6   0   4    17085.66    16317.39    148.59 o
   8   0   4    22573.28    22590.52    184.08 o
  10   0   4       71.37       28.33      5.96 o
  12   0   4     1505.41     1242.32     26.29 o
  14   0   4     5084.05     4859.87     48.18 o
  16   0   4     1296.57     1189.17     27.09 o
  18   0   4      212.45      175.92     31.50 o
  20   0   4      346.37      303.13     49.07 o
  22   0   4      525.57      380.78     38.50 o
  24   0   4      151.74      108.00     31.09 o
  26   0   4        2.97      -16.94     34.97 o
  28   0   4       19.10       42.53     40.95 o
 -27   1   4       71.91      355.54    120.05 o
 -25   1   4      182.33      494.26    157.10 o
 -23   1   4       13.11       23.50     24.10 o
 -21   1   4       80.43      108.97     27.81 o
 -19   1   4      169.78      114.80     18.17 o
 -17   1   4      174.75      230.02     19.65 o
 -15   1   4      720.63      843.02     81.16 o
 -13   1   4       79.25      129.88     30.25 o
 -11   1   4       92.67      100.15     10.61 o
  -9   1   4     4640.45     4917.83     41.26 o
  -7   1   4      531.49      470.75     11.66 o
  -5   1   4     4457.93     4490.94     36.37 o
  -3   1   4    26052.76    24879.78    130.66 o
  -1   1   4    10794.39    10707.51     63.27 o
   1   1   4       44.49       71.00     10.39 o
   3   1   4     1476.84     1685.96     17.98 o
   5   1   4      469.14      419.79      8.46 o
   7   1   4      744.72      871.03     11.43 o
   9   1   4      112.47      114.91      6.83 o
  11   1   4     3665.42     3487.24     31.50 o
  13   1   4      461.67      391.58     11.91 o
  15   1   4      726.37      748.87     15.04 o
  17   1   4       14.97       26.54     17.27 o
  19   1   4       18.77       26.04     18.06 o
  21   1   4       53.73       27.35     20.23 o
  23   1   4       32.13       28.97     21.72 o
  25   1   4       14.67        8.00     24.95 o
  27   1   4       19.39       -5.18     27.01 o
 -28   2   4        0.09      233.79     68.10 o
 -26   2   4       12.10      260.30     99.97 o
 -24   2   4        7.73      262.19    128.95 o
 -22   2   4      815.83      993.35    120.48 o
 -20   2   4      801.78      748.00     38.47 o
 -18   2   4      102.76      132.88     14.04 o
 -16   2   4       21.92      154.05     53.10 o
 -14   2   4      339.17      452.35     43.98 o
 -12   2   4      658.22      634.33     27.19 o
 -10   2   4      391.60      525.20     31.60 o
  -8   2   4       65.32       35.95     10.67 o
  -6   2   4      121.11      207.11     12.69 o
  -4   2   4     1603.99     1564.64     16.58 o
  -2   2   4    13464.95    13473.32     70.16 o
   0   2   4    13826.17    13337.40     73.22 o
   2   2   4       52.49       86.54      5.00 o
   4   2   4      371.55      388.32      8.32 o
   6   2   4     1550.36     1565.08     14.01 o
   8   2   4     9186.97     9262.03     71.33 o
  10   2   4      102.41      117.36      7.28 o
  12   2   4      491.05      444.83     12.40 o
  14   2   4      129.71      120.91      9.22 o
  16   2   4     1345.15     1402.41     28.04 o
  18   2   4      388.78      388.46     18.16 o
  20   2   4      891.60      872.29     31.99 o
  22   2   4        0.69       -2.38     22.71 o
  24   2   4       16.12       20.01     22.89 o
  26   2   4      261.02      272.09     33.89 o
 -27   3   4        0.18       50.14     52.38 o
 -25   3   4        0.00      114.06     61.69 o
 -23   3   4       18.67      187.61    103.57 o
 -21   3   4      356.89      555.21     96.17 o
 -19   3   4      273.43      541.18    103.83 o
 -17   3   4      199.08      444.56     90.76 o
 -15   3   4     1299.51     1499.14     68.56 o
 -13   3   4      401.44      551.46     43.26 o
 -11   3   4     3508.87     3393.33     44.22 o
  -9   3   4     1914.26     2120.86     31.21 o
  -7   3   4      680.61      768.67     18.32 o
  -5   3   4      341.06      415.06     11.14 o
  -3   3   4     9993.28     9691.61     69.89 o
  -1   3   4      754.94      660.30     10.96 o
   1   3   4        5.89        3.97      4.84 o
   3   3   4     2539.37     2570.97     18.75 o
   5   3   4      533.13      592.53     10.71 o
   7   3   4       48.34       74.04      6.47 o
   9   3   4      664.60      697.55     15.41 o
  11   3   4      153.89      175.49     10.79 o
  13   3   4      464.06      426.78     13.44 o
  15   3   4      101.50      110.67     11.63 o
  17   3   4      315.39      294.86     16.57 o
  19   3   4      349.93      345.30     21.45 o
  21   3   4      538.61      588.91     30.14 o
  23   3   4        0.63       -3.77     22.45 o
  25   3   4        8.70        7.57     24.33 o
  27   3   4       33.48       22.67     28.89 o
 -26   4   4       60.37      128.89     56.28 o
 -24   4   4       91.43      159.48     44.20 o
 -22   4   4       21.93       34.78     59.68 o
 -20   4   4      290.52      361.39     69.68 o
 -18   4   4       28.74       78.76     27.70 o
 -16   4   4      225.86      398.96     62.35 o
 -14   4   4       46.62       57.48     20.19 o
 -12   4   4      415.36      444.83     36.64 o
 -10   4   4      183.52      203.62     12.45 o
  -8   4   4     2451.15     2375.77     29.85 o
  -6   4   4      717.77      757.66     19.65 o
  -4   4   4      577.54      623.53     12.92 o
  -2   4   4       13.15        4.21      6.57 o
   0   4   4     7889.41     8423.55     54.82 o
   2   4   4        0.01       10.86      4.68 o
   4   4   4      769.43      867.08     12.41 o
   6   4   4      204.61      243.06      9.38 o
   8   4   4       27.05       40.87      7.60 o
  10   4   4       19.80       17.95      6.97 o
  12   4   4     1004.66      965.44     20.61 o
  14   4   4       45.61       50.41      9.76 o
  16   4   4       23.45       23.92     13.07 o
  18   4   4       15.61        1.29     13.05 o
  20   4   4      939.13      839.90     34.12 o
  22   4   4      160.02      165.50     23.14 o
  24   4   4       12.00       24.74     24.41 o
  26   4   4       29.42       45.15     29.38 o
 -25   5   4      148.42      194.63     50.03 o
 -23   5   4       86.00      209.61     58.60 o
 -21   5   4       80.73       54.19     28.71 o
 -19   5   4     1212.06     1162.52     48.74 o
 -17   5   4        0.02       53.08     47.36 o
 -15   5   4        7.23      145.40     61.45 o
 -13   5   4       37.58       82.84     34.91 o
 -11   5   4      774.96      736.94     37.58 o
  -9   5   4     1611.98     1377.74     24.64 o
  -7   5   4      196.56      187.92     12.49 o
  -5   5   4       91.50       79.83      9.53 o
  -3   5   4       38.84       47.69      6.44 o
  -1   5   4     3551.60     3360.34     25.00 o
   1   5   4     2219.90     2061.47     23.46 o
   3   5   4      829.49      797.28     14.54 o
   5   5   4     2535.10     2509.99     22.79 o
   7   5   4      465.42      480.52     14.37 o
   9   5   4       15.76       24.28      7.52 o
  11   5   4      321.30      341.30     15.50 o
  13   5   4      508.85      545.52     19.01 o
  15   5   4     1721.38     1781.59     42.90 o
  17   5   4      124.42      181.15     17.79 o
  19   5   4        0.47        1.26     14.96 o
  21   5   4       31.42       32.38     17.66 o
  23   5   4        0.12       19.24     24.24 o
  25   5   4       12.91       43.33     24.52 o
 -24   6   4       36.80      130.12     39.72 o
 -22   6   4        5.39       91.94     38.55 o
 -20   6   4       31.59      136.30     55.67 o
 -18   6   4      294.70      268.32     44.04 o
 -16   6   4      182.71      226.98     27.95 o
 -14   6   4     2187.76     2103.57     48.71 o
 -12   6   4     3439.49     3423.59     58.07 o
 -10   6   4       40.25       58.32     14.47 o
  -8   6   4     1452.04     1401.67     38.60 o
  -6   6   4       17.74       73.26     26.05 o
  -4   6   4     1086.62     1046.88     26.23 o
  -2   6   4       27.11       34.99      6.48 o
   0   6   4      160.95      172.85     10.66 o
   2   6   4        0.44        1.45      6.38 o
   4   6   4      257.68      289.61     12.20 o
   6   6   4      185.79      185.38     12.75 o
   8   6   4        3.25        5.73      9.23 o
  10   6   4        6.33       23.75      8.66 o
  12   6   4      113.46      140.05     11.80 o
  14   6   4      182.13      198.38     18.68 o
  16   6   4        0.73        9.11     14.34 o
  18   6   4      618.77      622.67     33.73 o
  20   6   4      277.28      257.44     26.61 o
  22   6   4        0.04       10.49     18.24 o
 -21   7   4      107.10      141.79     24.77 o
 -19   7   4       94.99      177.14     36.06 o
 -17   7   4      295.95      379.29     44.18 o
 -15   7   4      188.94      228.54     37.42 o
 -13   7   4      239.44      239.63     22.71 o
 -11   7   4      139.95      166.91     31.21 o
  -9   7   4       65.55       68.16     17.68 o
  -7   7   4     3571.93     3411.59     55.21 o
  -5   7   4     7327.88     7052.90     68.51 o
  -3   7   4      631.70      672.53     17.53 o
  -1   7   4      735.15      783.93     22.56 o
   1   7   4      813.37      720.59     19.71 o
   3   7   4       44.25       39.88      9.36 o
   5   7   4        4.85       -5.14     10.62 o
   7   7   4       59.28       46.96      9.44 o
   9   7   4      219.72      199.57     14.84 o
  11   7   4      687.63      685.01     23.08 o
  13   7   4      190.61      121.77     15.71 o
  15   7   4      615.41      641.77     32.26 o
  17   7   4       17.50       11.07     16.67 o
  19   7   4       21.15        0.53     16.32 o
  21   7   4       11.90       30.79     20.45 o
 -20   8   4       14.52       37.16     37.13 o
 -18   8   4        2.68       48.29     28.28 o
 -16   8   4       58.65       54.35     24.12 o
 -14   8   4        5.11       35.81     20.36 o
 -12   8   4      366.30      307.45     25.87 o
 -10   8   4      156.72      167.94     19.17 o
  -8   8   4        8.97        4.34     14.33 o
  -6   8   4     1806.33     1846.31     43.72 o
  -4   8   4     2328.07     2197.03     45.09 o
  -2   8   4      704.78      684.13     23.44 o
   0   8   4     2359.69     2324.47     39.85 o
   2   8   4     1826.82     1636.60     34.62 o
   4   8   4      614.14      636.17     24.85 o
   6   8   4     2008.47     1819.72     43.59 o
   8   8   4      429.73      376.17     21.96 o
  10   8   4       41.82       65.08     14.92 o
  12   8   4      112.75       94.97     19.49 o
  14   8   4       12.58       44.74     19.57 o
  16   8   4       44.00       60.02     23.50 o
  18   8   4        6.35       17.09     21.34 o
 -17   9   4        3.09        0.87     22.88 o
 -15   9   4       25.41        6.00     23.58 o
 -13   9   4        0.29        4.29     18.15 o
 -11   9   4      119.61      101.94     20.66 o
  -9   9   4       31.58       53.37     17.41 o
  -7   9   4        0.12       11.05     16.41 o
  -5   9   4      384.72      418.30     22.91 o
  -3   9   4       84.13       60.62     14.97 o
  -1   9   4      532.52      462.56     22.76 o
   1   9   4     1267.38     1138.42     37.49 o
   3   9   4        6.35       -2.37     14.71 o
   5   9   4      285.55      195.06     19.92 o
   7   9   4      511.02      466.67     26.57 o
   9   9   4       73.71       85.81     17.83 o
  11   9   4      222.52      210.17     23.82 o
  13   9   4       68.51       61.72     20.61 o
  15   9   4        1.65       15.73     22.17 o
 -12  10   4        1.66       -5.73     19.20 o
 -10  10   4        0.63       10.38     18.85 o
  -8  10   4        0.00       -4.56     19.82 o
  -6  10   4       11.33        3.76     18.81 o
  -4  10   4       25.28        3.53     17.75 o
  -2  10   4      113.13      113.66     19.73 o
   0  10   4      100.07      117.58     20.26 o
   2  10   4      303.02      294.62     24.83 o
   4  10   4      210.08      229.27     25.51 o
   6  10   4       48.94       43.96     18.08 o
   8  10   4        1.88        4.78     16.85 o
  10  10   4      158.61      179.32     26.29 o
  12  10   4      111.46      115.86     24.17 o
  -7  11   4        1.33       -4.79     21.57 o
  -5  11   4      141.62      103.40     25.75 o
  -3  11   4       18.60        3.37     20.05 o
  -1  11   4       46.88       70.41     21.98 o
   1  11   4       19.48       18.82     19.70 o
   3  11   4        0.10       15.11     20.79 o
   5  11   4       14.24        8.03     21.07 o
 -27   1   5       38.17      223.03    108.15 o
 -25   1   5       15.90       15.78     39.23 o
 -23   1   5       58.27      206.65     66.05 o
 -21   1   5     2318.58     2349.35     85.91 o
 -19   1   5      645.06      695.04     63.76 o
 -17   1   5      511.42      669.89     65.11 o
 -15   1   5     2178.05     2216.10     41.59 o
 -13   1   5     2226.92     2422.59     35.86 o
 -11   1   5     5866.09     5966.75     53.76 o
  -9   1   5      284.82      284.85     17.47 o
  -7   1   5      610.90      573.57     15.70 o
  -5   1   5     2509.95     2486.20     23.36 o
  -3   1   5      316.54      272.71      8.10 o
  -1   1   5      681.12      593.73     10.35 o
   1   1   5      108.03      138.45      5.21 o
   3   1   5     5292.90     5708.07     48.80 o
   5   1   5     6613.10     6958.32     61.79 o
   7   1   5      566.55      495.30     10.65 o
   9   1   5     7351.43     7212.44     38.64 o
  11   1   5      221.14      200.14      8.89 o
  13   1   5     1194.49     1275.92     20.96 o
  15   1   5        2.29       14.33      7.37 o
  17   1   5     3293.56     3489.10     52.93 o
  19   1   5      333.29      369.48     22.05 o
  21   1   5      347.23      360.48     26.24 o
  23   1   5        9.76       13.33     18.58 o
  25   1   5      213.79      220.44     28.49 o
  27   1   5        0.44       -6.38     26.28 o
 -28   2   5        5.23      147.82     64.12 o
 -26   2   5        3.67      149.34    105.50 o
 -24   2   5       73.75       42.50     27.27 o
 -22   2   5     1613.01     1488.83     71.72 o
 -20   2   5        4.69       22.01     19.53 o
 -18   2   5       62.98      228.04     60.20 o
 -16   2   5      117.19      245.85     59.59 o
 -14   2   5      517.12      546.82     20.62 o
 -12   2   5      204.42      227.02     14.22 o
 -10   2   5     2073.47     2091.21     30.77 o
  -8   2   5     5592.86     5673.67     45.57 o
  -6   2   5     8257.92     8385.76     46.70 o
  -4   2   5       28.32       40.39      8.23 o
  -2   2   5      288.80      282.73      7.37 o
   0   2   5    19963.08    20160.28    136.73 o
   2   2   5     7414.28     7560.62     42.29 o
   4   2   5      509.48      474.92      9.54 o
   6   2   5     2453.53     2567.37     20.04 o
   8   2   5      159.08      127.35      6.80 o
  10   2   5      470.20      497.50     12.40 o
  12   2   5      800.73      805.77     17.35 o
  14   2   5        0.80        4.33      8.11 o
  16   2   5      308.01      292.74     14.74 o
  18   2   5      215.12      211.64     15.15 o
  20   2   5        0.47       12.11     14.34 o
  22   2   5        1.04       13.29     19.23 o
  24   2   5      206.83      170.22     26.48 o
  26   2   5      247.03      331.35     35.57 o
 -27   3   5       14.08       99.80     56.86 o
 -25   3   5      390.86      448.90     64.86 o
 -23   3   5       10.80       37.24     23.22 o
 -21   3   5      300.90      325.32     28.83 o
 -19   3   5       74.56      129.94     19.09 o
 -17   3   5      179.32      353.09     52.17 o
 -15   3   5       84.60      100.80     27.26 o
 -13   3   5      225.32      213.78     21.76 o
 -11   3   5     1446.37     1456.15     27.08 o
  -9   3   5        0.03        1.34      8.39 o
  -7   3   5     5701.00     5818.83     68.24 o
  -5   3   5    26513.92    26082.77    129.46 o
  -3   3   5       40.20       35.92      5.04 o
  -1   3   5    15239.31    16061.60    106.93 o
   1   3   5       57.84       55.00      5.02 o
   3   3   5     5641.42     5743.31     36.88 o
   5   3   5      961.37      898.90     15.40 o
   7   3   5     1999.90     2030.53     21.24 o
   9   3   5        0.83       14.08      5.78 o
  11   3   5       15.65       22.30      7.83 o
  13   3   5     1706.35     1560.93     25.54 o
  15   3   5     1075.81     1093.92     29.85 o
  17   3   5      401.02      398.33     17.90 o
  19   3   5       29.46       35.73     15.04 o
  21   3   5      627.90      625.91     33.36 o
  23   3   5       18.33       31.85     21.56 o
  25   3   5        5.88       17.73     23.75 o
 -26   4   5        1.55       44.17     39.28 o
 -24   4   5       56.92       87.92     47.69 o
 -22   4   5     1422.81     1358.38     61.21 o
 -20   4   5       64.40        1.40     17.61 o
 -18   4   5        0.46       24.60     19.63 o
 -16   4   5        8.68       92.17     39.34 o
 -14   4   5      164.67      330.28     61.92 o
 -12   4   5      660.51      679.21     23.96 o
 -10   4   5       29.47        6.47      9.30 o
  -8   4   5      185.37      127.50     10.40 o
  -6   4   5        7.60       18.24     11.49 o
  -4   4   5      352.37      370.78     10.98 o
  -2   4   5       92.18      106.26      7.56 o
   0   4   5      249.22      322.11     10.81 o
   2   4   5      185.68      190.86      8.81 o
   4   4   5     1143.08     1066.11     14.48 o
   6   4   5     7170.80     7004.82     44.94 o
   8   4   5      305.58      363.73     12.29 o
  10   4   5        5.03       12.27      7.72 o
  12   4   5       67.82       67.66     11.14 o
  14   4   5      238.30      216.36     16.79 o
  16   4   5      407.65      388.63     21.61 o
  18   4   5      821.73      788.26     29.77 o
  20   4   5      184.11      188.39     20.06 o
  22   4   5       62.96       49.33     21.82 o
  24   4   5       38.57       38.56     24.20 o
 -25   5   5       16.63       91.91     46.57 o
 -23   5   5       88.13      127.70     38.29 o
 -21   5   5       49.39       74.91     46.37 o
 -19   5   5      357.99      389.40     26.24 o
 -17   5   5     2165.53     2035.42     46.36 o
 -15   5   5      812.01      930.36     49.81 o
 -13   5   5      242.20      246.99     21.11 o
 -11   5   5      123.57      118.92     13.58 o
  -9   5   5       10.79       32.10     11.50 o
  -7   5   5     1380.32     1379.49     27.03 o
  -5   5   5        2.44        4.97      7.77 o
  -3   5   5     1965.22     1945.13     25.48 o
  -1   5   5       40.70       36.82      7.91 o
   1   5   5     5355.69     5647.99     42.44 o
   3   5   5      675.71      727.97     13.83 o
   5   5   5     1321.78     1301.49     17.26 o
   7   5   5       25.37       20.39      6.67 o
   9   5   5      194.34      141.20      9.95 o
  11   5   5     2658.36     2738.17     37.03 o
  13   5   5      582.49      518.67     21.00 o
  15   5   5      647.29      697.05     26.94 o
  17   5   5        0.21        9.28     13.11 o
  19   5   5        0.42        2.78     15.84 o
  21   5   5        0.83       14.97     17.35 o
  23   5   5       10.77       14.52     21.11 o
 -24   6   5      488.76      770.17     63.93 o
 -22   6   5       95.01       89.82     29.41 o
 -20   6   5       76.86       63.39     31.02 o
 -18   6   5       48.81       89.48     37.43 o
 -16   6   5      499.96      472.67     29.88 o
 -14   6   5      625.86      627.59     38.38 o
 -12   6   5     1791.74     1867.48     45.52 o
 -10   6   5     6000.93     5708.02     66.76 o
  -8   6   5     1382.21     1272.46     28.16 o
  -6   6   5      513.49      495.25     39.38 o
  -4   6   5     4039.77     4058.40     40.30 o
  -2   6   5      288.96      289.90     12.53 o
   0   6   5        2.43       13.36     12.88 o
   2   6   5     1073.96     1090.56     22.49 o
   4   6   5     1278.59     1226.75     19.63 o
   6   6   5      531.84      515.58     14.33 o
   8   6   5     1015.01      975.27     21.79 o
  10   6   5        6.42       17.02      9.53 o
  12   6   5     1760.69     1847.31     33.31 o
  14   6   5     1148.41     1115.81     34.82 o
  16   6   5      292.89      269.93     23.64 o
  18   6   5        8.92        2.88     16.32 o
  20   6   5        0.86        5.68     16.41 o
  22   6   5        5.08       24.31     19.34 o
 -21   7   5       45.70      140.53     41.86 o
 -19   7   5        1.69       80.46     41.69 o
 -17   7   5      658.40      677.43     58.49 o
 -15   7   5      268.27      274.44     25.19 o
 -13   7   5       88.30      149.85     47.41 o
 -11   7   5     2580.10     2609.25     63.22 o
  -9   7   5      545.71      611.69     39.35 o
  -7   7   5     1652.27     1727.09     64.77 o
  -5   7   5     2292.17     2312.60     51.34 o
  -3   7   5      777.68      819.22     26.23 o
  -1   7   5       25.90       27.44     11.03 o
   1   7   5      405.43      386.54     17.62 o
   3   7   5      185.99      204.72     13.96 o
   5   7   5      281.90      284.63     16.93 o
   7   7   5        0.31        9.70     12.23 o
   9   7   5       44.49       51.76     10.87 o
  11   7   5       31.15       33.69     10.18 o
  13   7   5       77.68       80.67     15.21 o
  15   7   5       42.92       40.04     15.07 o
  17   7   5      111.37       83.98     17.61 o
  19   7   5        1.68        3.53     19.73 o
  21   7   5       89.56       82.61     24.07 o
 -20   8   5       64.82      108.18     32.66 o
 -18   8   5       27.21       34.58     35.92 o
 -16   8   5      104.49      124.11     34.52 o
 -14   8   5       65.41       83.12     22.06 o
 -12   8   5       70.17       64.15     22.77 o
 -10   8   5      155.08      158.92     22.08 o
  -8   8   5        9.39       29.23     14.95 o
  -6   8   5      814.01      854.04     30.67 o
  -4   8   5        5.65       18.07     14.31 o
  -2   8   5       54.67       49.47     12.94 o
   0   8   5      266.03      201.08     15.67 o
   2   8   5      159.45      176.45     16.21 o
   4   8   5      338.99      343.20     19.74 o
   6   8   5      180.80      161.88     16.34 o
   8   8   5       17.74       12.15     14.25 o
  10   8   5        9.91       17.00     14.99 o
  12   8   5      382.69      387.58     29.69 o
  14   8   5      372.02      410.91     32.73 o
  16   8   5       31.43       17.42     20.35 o
  18   8   5       91.40       73.09     24.02 o
 -17   9   5       80.29       46.06     30.97 o
 -15   9   5        7.96       26.28     23.74 o
 -13   9   5       56.30       80.84     23.77 o
 -11   9   5       42.99       51.51     20.21 o
  -9   9   5       56.52       91.70     18.67 o
  -7   9   5       73.53       89.11     18.60 o
  -5   9   5      133.76      140.74     17.85 o
  -3   9   5      163.36      142.09     16.92 o
  -1   9   5        3.84       -4.92     14.42 o
   1   9   5       70.59       29.05     14.98 o
   3   9   5       10.01      -13.95     15.23 o
   5   9   5      682.69      757.05     33.40 o
   7   9   5      312.92      340.00     25.15 o
   9   9   5       39.41       36.26     17.90 o
  11   9   5        1.49       15.95     18.19 o
  13   9   5       14.80       24.86     18.11 o
  15   9   5       20.79       14.76     20.55 o
 -12  10   5      106.14      132.04     24.10 o
 -10  10   5        0.41       17.62     19.27 o
  -8  10   5       79.39       82.94     21.11 o
  -6  10   5      515.03      481.25     28.92 o
  -4  10   5        4.90       -0.06     17.53 o
  -2  10   5       39.41       17.33     16.42 o
   0  10   5       10.62       -7.71     17.04 o
   2  10   5      190.42      178.95     23.92 o
   4  10   5      262.01      248.06     26.29 o
   6  10   5       19.59       17.59     18.40 o
   8  10   5        0.06        1.38     19.02 o
  10  10   5      245.15      245.72     28.34 o
  12  10   5      411.65      424.49     33.20 o
  -5  11   5        8.95        8.40     23.41 o
  -3  11   5       12.31        3.80     21.17 o
  -1  11   5      104.41      108.45     24.99 o
   1  11   5       21.92       43.00     20.94 o
   3  11   5        3.37       23.44     21.50 o
 -28   0   6        0.05       36.21     41.10 o
 -26   0   6        0.11      -63.10     44.23 o
 -24   0   6        5.98       32.64     34.18 o
 -22   0   6      196.58      306.75     43.67 o
 -20   0   6      515.70      401.44     54.47 o
 -18   0   6      564.95      479.59     38.82 o
 -16   0   6      296.50      313.83     31.41 o
 -14   0   6     2318.94     2216.65     47.41 o
 -12   0   6     1258.65     1245.58     35.76 o
 -10   0   6     3480.69     3372.31     54.96 o
  -8   0   6      612.00      703.04     26.38 o
  -6   0   6      931.77      934.18     23.08 o
  -4   0   6    14373.84    14833.13     93.11 o
  -2   0   6      389.16      347.25     11.21 o
   0   0   6     5268.95     6110.41     81.97 o
   2   0   6     8803.79     8962.16    101.76 o
   4   0   6    19222.39    19993.35    138.24 o
   6   0   6     6352.08     6346.25    104.57 o
   8   0   6        8.20       21.68      7.95 o
  10   0   6    16193.32    17424.09    116.46 o
  12   0   6     1241.80     1298.62     26.57 o
  14   0   6     2010.03     1784.77     42.42 o
  16   0   6      348.26      334.39     25.17 o
  18   0   6      349.39      470.71     37.51 o
  20   0   6       10.62        0.41     21.57 o
  22   0   6      257.48      265.96     34.37 o
  24   0   6      346.99      391.01     43.55 o
  26   0   6       66.33       18.60     41.92 o
 -27   1   6        6.52        6.37     39.95 o
 -25   1   6       14.20       32.10     31.55 o
 -23   1   6      189.20      233.94     36.12 o
 -21   1   6       70.21      123.38     25.24 o
 -19   1   6       75.64      169.48     40.71 o
 -17   1   6      301.75      305.38     22.13 o
 -15   1   6      453.33      498.39     21.00 o
 -13   1   6      120.73      105.44     14.14 o
 -11   1   6      623.23      554.00     24.25 o
  -9   1   6       11.54        2.41     13.05 o
  -7   1   6     1551.30     1568.17     30.21 o
  -5   1   6     1439.17     1523.44     20.46 o
  -3   1   6     1751.68     1866.42     19.91 o
  -1   1   6    16406.52    16596.78    153.83 o
   1   1   6     1505.21     1427.56     16.44 o
   3   1   6      693.75      686.92     11.73 o
   5   1   6       98.65      136.96      6.99 o
   7   1   6      400.75      384.53     10.50 o
   9   1   6     4027.41     4110.80     33.90 o
  11   1   6     2837.09     2850.80     34.39 o
  13   1   6        6.64       17.71      6.86 o
  15   1   6      184.65      218.77     11.22 o
  17   1   6      456.19      517.44     19.31 o
  19   1   6       24.51       32.52     15.88 o
  21   1   6       32.83       31.22     16.98 o
  23   1   6        0.06       12.13     19.77 o
  25   1   6        0.04        4.12     23.04 o
 -28   2   6       19.62       19.89     35.50 o
 -26   2   6        7.88       35.92     29.42 o
 -24   2   6       60.89       36.64     27.29 o
 -22   2   6       48.22       74.66     25.05 o
 -20   2   6      239.23      273.34     38.72 o
 -18   2   6      278.64      303.88     46.42 o
 -16   2   6      103.07      106.01     17.73 o
 -14   2   6        0.19       18.45     12.36 o
 -12   2   6     3789.59     3851.25     49.20 o
 -10   2   6      648.08      655.80     22.53 o
  -8   2   6     1902.34     1843.31     30.66 o
  -6   2   6        3.30       15.98      8.49 o
  -4   2   6     3267.17     3371.13     30.93 o
  -2   2   6      318.28      393.73      9.48 o
   0   2   6     1184.41     1259.27     14.87 o
   2   2   6      176.23      144.11      6.93 o
   4   2   6     1728.97     1687.84     20.51 o
   6   2   6        2.49        1.42      5.50 o
   8   2   6      128.94      180.22      8.81 o
  10   2   6     3107.98     3340.27     28.16 o
  12   2   6      146.64      112.95      9.74 o
  14   2   6       53.02       42.00      9.68 o
  16   2   6      115.80      154.81     12.82 o
  18   2   6      306.45      250.55     16.37 o
  20   2   6      428.25      417.54     30.32 o
  22   2   6     1099.54     1130.00     47.72 o
  24   2   6       10.34       11.08     21.57 o
  26   2   6      122.72      106.58     28.03 o
 -27   3   6      136.94      119.06     46.04 o
 -25   3   6       60.23       59.15     30.66 o
 -23   3   6      320.52      291.86     32.46 o
 -21   3   6        1.93       42.80     24.96 o
 -19   3   6        9.48       85.56     38.84 o
 -17   3   6      248.09      374.17     62.64 o
 -15   3   6      148.14      144.25     19.29 o
 -13   3   6      524.18      556.23     21.82 o
 -11   3   6      241.85      240.23     18.91 o
  -9   3   6       85.25      123.21     16.96 o
  -7   3   6      749.44      712.64     23.56 o
  -5   3   6     2669.10     3078.07     30.21 o
  -3   3   6     4914.51     4988.88     39.43 o
  -1   3   6     7010.13     7605.25     55.65 o
   1   3   6     3332.28     3622.94     38.29 o
   3   3   6      575.16      589.19     13.22 o
   5   3   6     1203.07     1355.15     18.96 o
   7   3   6     1904.57     1802.07     21.90 o
   9   3   6      209.97      188.57      9.17 o
  11   3   6       26.26       16.73      7.55 o
  13   3   6      187.18      191.81     14.23 o
  15   3   6      124.69      139.74     15.34 o
  17   3   6      341.95      348.63     20.44 o
  19   3   6      297.34      265.84     23.85 o
  21   3   6     1037.59     1050.34     45.44 o
  23   3   6      485.33      424.36     35.84 o
  25   3   6       67.79       73.06     25.23 o
 -26   4   6        6.35       48.26     44.82 o
 -24   4   6       78.59       46.02     26.47 o
 -22   4   6     1106.96     1046.06     43.37 o
 -20   4   6      393.08      387.97     29.05 o
 -18   4   6       18.35       64.90     30.38 o
 -16   4   6      113.51      167.44     29.25 o
 -14   4   6      132.59      187.02     21.19 o
 -12   4   6      733.54      622.28     27.22 o
 -10   4   6      263.12      272.62     17.66 o
  -8   4   6        4.22        7.83      8.24 o
  -6   4   6      123.10      160.33     14.64 o
  -4   4   6       58.83       89.20      7.74 o
  -2   4   6     2938.93     2866.93     32.17 o
   0   4   6      198.42      134.55      7.99 o
   2   4   6     2492.95     2536.07     27.40 o
   4   4   6      215.51      182.30      8.36 o
   6   4   6        0.03        6.10      3.57 o
   8   4   6     1764.34     1673.30     24.64 o
  10   4   6     4792.29     4833.90     42.66 o
  12   4   6      267.73      308.03     14.83 o
  14   4   6     1004.70      929.78     28.59 o
  16   4   6     1322.98     1262.46     32.51 o
  18   4   6       51.80       50.24     15.95 o
  20   4   6        3.60       -6.35     18.61 o
  22   4   6       13.79        6.43     21.48 o
  24   4   6        3.39       -4.54     22.28 o
 -25   5   6       84.76       76.33     28.32 o
 -23   5   6      510.27      486.17     43.22 o
 -21   5   6      585.79      435.36     31.38 o
 -19   5   6        1.75       10.42     17.40 o
 -17   5   6     3646.46     3534.15     66.11 o
 -15   5   6       29.80      116.95     47.39 o
 -13   5   6      143.30      191.04     16.98 o
 -11   5   6      452.85      432.63     19.58 o
  -9   5   6      119.50      139.16     15.27 o
  -7   5   6     1196.64     1234.50     28.53 o
  -5   5   6     2872.02     2796.33     28.04 o
  -3   5   6       95.35       75.15      9.51 o
  -1   5   6     1291.67     1154.20     22.32 o
   1   5   6      399.96      378.42     12.55 o
   3   5   6      112.26       93.44      9.22 o
   5   5   6      522.93      569.94     14.08 o
   7   5   6       85.91       73.17      7.76 o
   9   5   6     1006.32      948.57     21.79 o
  11   5   6        4.46        9.76      8.76 o
  13   5   6      229.17      165.54     15.31 o
  15   5   6      524.71      446.45     24.70 o
  17   5   6      200.54      164.00     18.72 o
  19   5   6       42.33       22.14     15.59 o
  21   5   6       48.19       36.88     18.80 o
  23   5   6        5.43        5.81     21.27 o
 -24   6   6      158.38      132.44     29.58 o
 -22   6   6       34.61       47.37     23.84 o
 -20   6   6       13.22      -10.08     23.65 o
 -18   6   6      311.15      430.78     59.81 o
 -16   6   6     1870.76     1714.39     48.58 o
 -14   6   6      220.99      224.15     24.79 o
 -12   6   6     1933.45     1731.77     50.67 o
 -10   6   6     2896.31     2880.10     93.70 o
  -8   6   6      401.09      371.19     17.91 o
  -6   6   6      154.22      168.08     14.38 o
  -4   6   6      268.25      272.15     13.93 o
  -2   6   6     1125.38     1046.94     23.45 o
   0   6   6      948.82      956.03     27.09 o
   2   6   6       12.74       14.28      8.04 o
   4   6   6      323.83      295.74     12.94 o
   6   6   6      269.20      231.50     12.80 o
   8   6   6     1564.64     1520.99     27.27 o
  10   6   6     1176.14     1099.99     25.34 o
  12   6   6        1.57       13.36     11.88 o
  14   6   6      710.09      655.75     29.35 o
  16   6   6      289.81      331.81     23.39 o
  18   6   6        5.03        1.86     16.51 o
  20   6   6        6.01        5.17     17.30 o
  22   6   6        7.88       22.95     21.69 o
 -21   7   6        1.81      -18.60     31.57 o
 -19   7   6      126.66      179.12     51.93 o
 -17   7   6      200.04      125.85     36.29 o
 -15   7   6       68.74       62.58     25.08 o
 -13   7   6       55.53      105.89     41.92 o
 -11   7   6       13.04       25.60     19.79 o
  -9   7   6      515.19      573.79     27.82 o
  -7   7   6     2205.14     2116.34     47.22 o
  -5   7   6     3281.30     3341.32     69.15 o
  -3   7   6      977.23      927.14     33.58 o
  -1   7   6      109.00      161.10     23.01 o
   1   7   6      174.84      205.12     23.48 o
   3   7   6      296.32      254.84     17.48 o
   5   7   6      107.23       88.97     12.69 o
   7   7   6      275.10      322.79     15.84 o
   9   7   6       49.12       57.83     11.74 o
  11   7   6       32.23       34.53     12.58 o
  13   7   6        2.29       16.32     13.73 o
  15   7   6      360.55      351.01     26.43 o
  17   7   6        0.59        0.52     16.55 o
  19   7   6       33.69       43.90     20.09 o
 -18   8   6       61.96       99.89     61.28 o
 -16   8   6        1.76       74.76     36.83 o
 -14   8   6        1.89      108.43     71.78 o
 -12   8   6      168.47      342.24     62.42 o
 -10   8   6      446.53      495.24     49.53 o
  -8   8   6       89.05      134.38     22.79 o
  -6   8   6        0.07       37.48     15.19 o
  -4   8   6      132.23      120.34     17.64 o
  -2   8   6      128.98      115.23     15.30 o
   0   8   6      453.66      479.52     21.69 o
   2   8   6       47.93       22.59     12.87 o
   4   8   6       71.31       81.48     13.22 o
   6   8   6       15.57       18.79     13.75 o
   8   8   6       71.46       36.85     14.61 o
  10   8   6       32.14       22.45     16.17 o
  12   8   6      351.12      358.15     29.30 o
  14   8   6       59.95       45.08     20.81 o
  16   8   6      128.11      132.99     24.24 o
  18   8   6       47.27       34.92     24.37 o
 -15   9   6        2.02        7.51     25.21 o
 -13   9   6       37.68       89.27     28.43 o
 -11   9   6        4.89       48.99     19.68 o
  -9   9   6       62.38       89.75     19.34 o
  -7   9   6      520.43      536.11     30.48 o
  -5   9   6      135.30      157.66     19.78 o
  -3   9   6     1559.50     1539.84     41.61 o
  -1   9   6      740.98      805.31     32.99 o
   1   9   6      174.39      157.00     17.86 o
   3   9   6       41.54      -14.31     16.68 o
   5   9   6       34.32       15.20     18.10 o
   7   9   6       82.60      106.20     17.63 o
   9   9   6        4.42       11.41     16.37 o
  11   9   6        0.59       20.94     18.31 o
  13   9   6        9.34       29.02     17.99 o
  15   9   6        0.21        6.38     19.55 o
 -12  10   6        1.92       24.27     22.13 o
 -10  10   6       18.09       21.85     19.66 o
  -8  10   6      198.43      215.34     25.09 o
  -6  10   6       97.28      120.50     21.30 o
  -4  10   6      197.31      188.97     23.62 o
  -2  10   6       29.62       33.43     19.78 o
   0  10   6       45.58       37.89     20.06 o
   2  10   6       21.32       21.85     19.68 o
   4  10   6      247.74      244.54     26.33 o
   6  10   6      333.95      310.32     26.99 o
   8  10   6        8.63       22.42     22.06 o
  10  10   6        9.88       22.22     21.36 o
  -1  11   6        3.47       11.28     21.81 o
   1  11   6       90.04      102.41     24.81 o
 -27   1   7       78.79       42.69     29.25 o
 -25   1   7       25.34       52.12     25.27 o
 -23   1   7       14.86       85.15     25.64 o
 -21   1   7     1005.71      899.47     43.09 o
 -19   1   7      421.54      479.28     43.88 o
 -17   1   7     2040.56     2185.46     44.66 o
 -15   1   7      943.66      802.71     28.31 o
 -13   1   7      241.54      208.81     20.15 o
 -11   1   7    17283.30    17747.96    109.69 o
  -9   1   7       10.38       24.03     16.03 o
  -7   1   7       72.25       88.40     10.64 o
  -5   1   7     2067.71     2144.66     27.61 o
  -3   1   7      202.43      211.72      8.92 o
  -1   1   7      141.72      129.17      6.74 o
   1   1   7      961.34      889.79     14.77 o
   3   1   7      307.61      285.72     11.73 o
   5   1   7     8337.86     9086.00     63.61 o
   7   1   7      476.28      452.68     12.60 o
   9   1   7      159.85      131.00      8.26 o
  11   1   7       18.45        7.29      6.65 o
  13   1   7       13.68       14.59      8.38 o
  15   1   7        4.96        0.46      8.16 o
  17   1   7      184.59      179.70     14.95 o
  19   1   7       43.04       50.14     16.50 o
  21   1   7      194.75      178.45     21.90 o
  23   1   7       56.81       38.11     21.78 o
  25   1   7      129.11      115.66     26.07 o
 -26   2   7       17.59       20.46     29.52 o
 -24   2   7      140.05      164.07     26.55 o
 -22   2   7      213.11      253.30     40.67 o
 -20   2   7      524.87      607.28     37.90 o
 -18   2   7      660.45      542.07     26.37 o
 -16   2   7      638.63      612.12     27.59 o
 -14   2   7      223.26      122.55     17.45 o
 -12   2   7       70.82       94.25     18.14 o
 -10   2   7     2545.43     2677.13     38.26 o
  -8   2   7      227.84      261.39     13.33 o
  -6   2   7     7979.08     8078.37     55.41 o
  -4   2   7     2197.80     2419.45     28.45 o
  -2   2   7      242.88      258.57      9.29 o
   0   2   7      472.81      474.29     10.91 o
   2   2   7     1032.21     1117.90     18.21 o
   4   2   7      826.72      943.75     16.98 o
   6   2   7        3.58        3.88      5.48 o
   8   2   7      431.07      438.37     12.91 o
  10   2   7      435.06      407.19     12.48 o
  12   2   7      190.63      219.65     11.46 o
  14   2   7       72.19       59.16     11.03 o
  16   2   7       99.00       93.66     13.16 o
  18   2   7       72.96       83.64     15.09 o
  20   2   7       40.09       41.25     18.22 o
  22   2   7      304.22      300.29     30.87 o
  24   2   7      109.64      105.38     25.75 o
 -27   3   7      160.71       95.27     38.32 o
 -25   3   7       28.22       33.84     31.91 o
 -23   3   7        5.20       35.86     25.17 o
 -21   3   7        0.11       79.47     32.00 o
 -19   3   7      584.65      564.89     32.96 o
 -17   3   7       90.28       84.02     18.19 o
 -15   3   7      299.29      279.01     23.40 o
 -13   3   7       15.51       28.64     17.74 o
 -11   3   7      168.28      184.52     20.76 o
  -9   3   7     1551.46     1725.61     33.36 o
  -7   3   7        1.36       18.39     12.63 o
  -5   3   7      504.26      711.08     17.87 o
  -3   3   7     8554.48     8867.09     67.14 o
  -1   3   7     4345.39     4691.00     34.90 o
   1   3   7     3880.07     3852.25     36.51 o
   3   3   7     1526.59     1540.96     21.05 o
   5   3   7     1116.09     1178.46     19.79 o
   7   3   7       22.17       11.96      5.48 o
   9   3   7      323.34      371.86     13.94 o
  11   3   7      386.34      366.60     13.38 o
  13   3   7      108.39       73.48     12.89 o
  15   3   7       49.22       55.47     12.68 o
  17   3   7      820.78      802.18     29.32 o
  19   3   7      128.39      126.21     21.48 o
  21   3   7      502.87      493.54     33.91 o
  23   3   7      159.77      145.20     27.41 o
  25   3   7      163.36      140.33     29.37 o
 -26   4   7       25.26       23.82     26.89 o
 -24   4   7        3.67        8.19     19.63 o
 -22   4   7      288.05      308.47     29.43 o
 -20   4   7      646.25      663.17     36.35 o
 -18   4   7      103.56      137.46     26.89 o
 -16   4   7      154.51      223.73     20.30 o
 -14   4   7      577.33      520.73     24.65 o
 -12   4   7       76.31       75.66     13.92 o
 -10   4   7      360.57      431.88     31.89 o
  -8   4   7      362.91      447.14     44.36 o
  -6   4   7        0.03       37.40     19.40 o
  -4   4   7     3164.74     3156.47     33.62 o
  -2   4   7      966.74      864.17     19.21 o
   0   4   7      124.12       89.82      9.16 o
   2   4   7      120.62      156.68      7.68 o
   4   4   7     2101.96     2143.42     25.81 o
   6   4   7     5906.64     5992.25     43.94 o
   8   4   7       41.45       41.00      7.55 o
  10   4   7     1849.00     1901.64     31.20 o
  12   4   7     1512.18     1475.14     32.27 o
  14   4   7     4141.03     4056.63     61.94 o
  16   4   7      949.30     1013.78     34.08 o
  18   4   7      895.44      869.08     34.93 o
  20   4   7        4.89       -5.52     21.58 o
  22   4   7       13.83       12.36     22.60 o
  24   4   7        0.91       -7.24     24.40 o
 -25   5   7      107.73       26.59     27.71 o
 -23   5   7      304.47      269.95     32.44 o
 -21   5   7      693.97      659.40     37.20 o
 -19   5   7        6.04       32.20     23.67 o
 -17   5   7      888.83      962.02     38.28 o
 -15   5   7     1828.18     1679.21     52.96 o
 -13   5   7        8.70       22.74     17.92 o
 -11   5   7      148.72      144.80     30.11 o
  -9   5   7        5.65       -5.54     14.21 o
  -7   5   7      588.20      617.69     18.87 o
  -5   5   7      757.81      753.30     19.41 o
  -3   5   7     1610.84     1729.08     31.84 o
  -1   5   7        0.01       10.72      8.42 o
   1   5   7      180.17      142.75      9.63 o
   3   5   7     1339.67     1184.37     21.30 o
   5   5   7     2210.51     2302.85     28.53 o
   7   5   7       28.00       33.54      6.68 o
   9   5   7     2304.71     2319.35     35.68 o
  11   5   7     2620.87     2560.23     44.34 o
  13   5   7     2214.61     2058.84     46.13 o
  15   5   7       44.20       39.76     14.40 o
  17   5   7      149.19      160.96     18.80 o
  19   5   7       35.72       36.52     16.61 o
  21   5   7       44.56       21.22     21.25 o
  23   5   7      142.64      154.34     28.41 o
 -22   6   7       15.70      -29.05     41.95 o
 -20   6   7       31.56       23.19     27.24 o
 -18   6   7       15.88       79.26     42.65 o
 -16   6   7       62.53       76.11     29.61 o
 -14   6   7      141.73      292.75     62.52 o
 -12   6   7       14.55        3.32     18.34 o
 -10   6   7      379.52      312.20     25.47 o
  -8   6   7       39.00       36.61     11.03 o
  -6   6   7      195.06      179.42     16.39 o
  -4   6   7     1303.51     1212.66     39.80 o
  -2   6   7      189.71      133.08     15.27 o
   0   6   7        0.01       -3.58     10.68 o
   2   6   7       95.70       56.07      8.92 o
   4   6   7      980.80     1005.78     22.94 o
   6   6   7      103.66       70.19      8.27 o
   8   6   7     1448.87     1351.52     28.24 o
  10   6   7       59.37       61.14     11.78 o
  12   6   7       77.21       45.75     13.92 o
  14   6   7      551.44      504.12     25.54 o
  16   6   7      296.80      296.45     22.17 o
  18   6   7      142.76      128.80     19.30 o
  20   6   7        8.04       -0.01     20.51 o
 -21   7   7        0.93      -21.68     45.99 o
 -19   7   7       24.60       30.52     35.27 o
 -17   7   7      415.70      498.23     59.05 o
 -15   7   7       25.06       21.83     32.65 o
 -13   7   7       52.91       83.52     23.16 o
 -11   7   7      417.27      425.10     34.12 o
  -9   7   7      352.93      394.17     28.40 o
  -7   7   7       85.79      125.43     19.27 o
  -5   7   7     3961.41     3748.63     53.98 o
  -3   7   7       50.75       21.99     14.91 o
  -1   7   7     1104.93     1218.52     49.73 o
   1   7   7     1337.22     1393.25     41.50 o
   3   7   7      738.48      742.59     27.23 o
   5   7   7      154.73      176.71     16.06 o
   7   7   7       48.61       39.44     12.54 o
   9   7   7      161.78      140.56     15.40 o
  11   7   7        3.28       -0.65     12.82 o
  13   7   7       16.99        9.28     13.98 o
  15   7   7       33.94       54.68     16.58 o
  17   7   7       82.95       95.13     19.72 o
  19   7   7       82.01       87.86     21.39 o
 -18   8   7        0.03      169.66     76.68 o
 -16   8   7      157.43      314.57     61.37 o
 -14   8   7       17.72      147.22     64.87 o
 -12   8   7      226.11      368.06     63.56 o
 -10   8   7      103.15      204.63     49.68 o
  -8   8   7      614.48      683.55     36.32 o
  -6   8   7      881.66      878.73     47.67 o
  -4   8   7     2196.68     2193.72     49.93 o
  -2   8   7      144.66      208.30     18.09 o
   0   8   7      903.66      909.95     30.76 o
   2   8   7      113.97       81.32     14.87 o
   4   8   7        1.53        7.29     13.80 o
   6   8   7      130.96      126.28     16.79 o
   8   8   7       22.80      -16.71     16.71 o
  10   8   7       77.40       86.09     19.34 o
  12   8   7      235.41      295.88     26.03 o
  14   8   7      339.22      355.65     29.30 o
  16   8   7       13.11       13.35     19.15 o
 -15   9   7       13.46       99.89     34.98 o
 -13   9   7       98.86      158.65     34.11 o
 -11   9   7      183.03      286.88     28.37 o
  -9   9   7      223.90      262.55     24.90 o
  -7   9   7       42.08       31.28     17.00 o
  -5   9   7      332.15      293.50     26.57 o
  -3   9   7       30.04       45.66     15.82 o
  -1   9   7      103.52       80.00     18.68 o
   1   9   7        3.62        4.55     14.71 o
   3   9   7       12.82        9.27     16.43 o
   5   9   7        0.06       15.27     17.12 o
   7   9   7      370.25      392.71     28.05 o
   9   9   7       69.64       74.18     19.38 o
  11   9   7      155.30      213.00     24.95 o
  13   9   7        1.36        5.63     18.77 o
 -10  10   7        0.75       25.23     20.79 o
  -8  10   7       67.42       96.96     21.09 o
  -6  10   7       36.47       28.11     20.11 o
  -4  10   7        0.06       10.73     19.76 o
  -2  10   7        2.41       10.40     19.39 o
   0  10   7       16.66       -6.24     19.11 o
   2  10   7        0.64       -1.97     18.33 o
   4  10   7      105.87       97.22     22.62 o
   6  10   7       85.13       92.44     22.31 o
   8  10   7       80.32       70.10     24.07 o
 -26   0   8       74.46      102.54     39.89 o
 -24   0   8      343.34      382.21     69.69 o
 -22   0   8      410.14      342.30     55.05 o
 -20   0   8     1521.27     1279.10     66.49 o
 -18   0   8     1554.51     1300.61     58.22 o
 -16   0   8      988.69     1044.59     56.87 o
 -14   0   8       70.12      267.23    112.11 o
 -12   0   8     7629.33     7820.76    103.23 o
 -10   0   8       48.08       73.28     20.86 o
  -8   0   8     1205.95     1101.67     44.72 o
  -6   0   8     3928.28     4315.63     67.21 o
  -4   0   8     1988.43     2018.33     36.12 o
  -2   0   8      969.59     1051.68     21.88 o
   0   0   8       66.30      128.25     13.16 o
   2   0   8     9051.91     9724.16    106.93 o
   4   0   8      187.98      200.14     14.77 o
   6   0   8     2860.29     2936.98     51.86 o
   8   0   8     2050.07     2419.24     41.90 o
  10   0   8      316.69      342.78     17.40 o
  12   0   8      349.14      354.84     17.73 o
  14   0   8      205.31      228.34     22.41 o
  16   0   8        3.17        9.63     13.78 o
  18   0   8        0.26      -21.35     22.90 o
  20   0   8      180.73      127.30     28.78 o
  22   0   8      535.02      558.59     46.00 o
  24   0   8        2.98        9.36     38.03 o
 -27   1   8       52.51       26.59     28.67 o
 -25   1   8       44.33       62.40     26.98 o
 -23   1   8        0.70       45.06     34.47 o
 -21   1   8      387.15      309.57     31.20 o
 -19   1   8      385.28      403.83     35.83 o
 -17   1   8      175.25      170.04     22.50 o
 -15   1   8      968.62     1011.00     44.97 o
 -13   1   8      814.57      825.14     57.38 o
 -11   1   8      208.99      242.96     30.87 o
  -9   1   8      644.26      649.54     24.47 o
  -7   1   8        6.35       -0.48      9.55 o
  -5   1   8     3188.76     3281.26     33.94 o
  -3   1   8      686.22      703.97     17.17 o
  -1   1   8     4426.95     4336.65     33.12 o
   1   1   8       65.17      102.90      6.76 o
   3   1   8      104.86      108.16      6.84 o
   5   1   8      533.97      562.95     13.57 o
   7   1   8        1.28        7.80      5.10 o
   9   1   8      977.51     1015.25     20.00 o
  11   1   8       40.85       26.28      8.62 o
  13   1   8      578.67      595.09     16.45 o
  15   1   8       29.53       32.94      9.95 o
  17   1   8        1.10       -3.24     11.79 o
  19   1   8       12.62      -12.02     16.05 o
  21   1   8      145.74      135.50     23.12 o
  23   1   8       87.49      122.12     23.78 o
  25   1   8       17.60       36.78     25.16 o
 -26   2   8       68.71       77.09     29.12 o
 -24   2   8      161.34      180.91     35.59 o
 -22   2   8      171.46      171.79     51.24 o
 -20   2   8      246.09      249.01     39.32 o
 -18   2   8      988.35      949.01     46.50 o
 -16   2   8       54.61       27.50     16.26 o
 -14   2   8      594.37      601.56     31.06 o
 -12   2   8      559.42      656.58     29.13 o
 -10   2   8      897.72      875.64     26.23 o
  -8   2   8     3102.91     3169.81     42.55 o
  -6   2   8       24.46       10.80      6.74 o
  -4   2   8     1855.65     1915.51     29.78 o
  -2   2   8     1781.54     1884.21     22.12 o
   0   2   8     3334.64     3881.16     36.11 o
   2   2   8      172.67      237.77     10.50 o
   4   2   8      300.34      302.27     10.85 o
   6   2   8       15.60       21.57      5.77 o
   8   2   8       52.66       52.78      7.48 o
  10   2   8      491.34      489.58     14.36 o
  12   2   8      660.63      555.86     14.11 o
  14   2   8      111.32       80.13     11.56 o
  16   2   8      541.67      517.97     22.23 o
  18   2   8        9.17        0.03     14.84 o
  20   2   8       62.46       29.28     20.17 o
  22   2   8      426.74      475.11     34.54 o
  24   2   8      112.49       87.30     23.60 o
 -25   3   8      417.70      428.36     43.54 o
 -23   3   8        0.07       39.94     28.95 o
 -21   3   8      289.21      350.49     36.91 o
 -19   3   8       47.00       40.17     17.07 o
 -17   3   8       28.79       50.52     14.59 o
 -15   3   8        1.30        3.61     14.32 o
 -13   3   8       46.44       64.70     23.23 o
 -11   3   8      751.45      826.20     29.24 o
  -9   3   8      208.58      220.00     31.34 o
  -7   3   8      551.87      602.56     18.39 o
  -5   3   8       82.54       55.46      9.42 o
  -3   3   8      384.83      374.30     13.14 o
  -1   3   8      300.87      289.44     10.65 o
   1   3   8      223.08      219.45      9.47 o
   3   3   8     2031.28     2243.78     29.14 o
   5   3   8      156.76      183.49      9.60 o
   7   3   8      653.25      583.91     16.05 o
   9   3   8        0.22        0.36      7.66 o
  11   3   8      488.88      475.52     18.30 o
  13   3   8      750.73      765.08     28.05 o
  15   3   8      442.28      479.27     23.60 o
  17   3   8     1140.57     1164.95     35.29 o
  19   3   8      385.89      382.10     28.43 o
  21   3   8      117.05      114.54     25.46 o
  23   3   8      336.70      301.55     34.53 o
 -24   4   8       14.16       21.53     21.48 o
 -22   4   8        1.26       29.83     21.93 o
 -20   4   8     1160.59     1079.16     43.77 o
 -18   4   8      108.38      107.64     18.58 o
 -16   4   8       61.03       66.00     16.73 o
 -14   4   8       13.93       18.25     16.94 o
 -12   4   8       85.15      111.18     17.83 o
 -10   4   8      149.99      177.39     39.06 o
  -8   4   8      269.61      298.62     25.09 o
  -6   4   8       55.70      109.22     24.84 o
  -4   4   8       42.55       33.54      6.29 o
  -2   4   8        0.01       -2.28      7.72 o
   0   4   8      433.67      518.76     15.78 o
   2   4   8      113.34      128.41     10.11 o
   4   4   8      548.78      599.39     15.92 o
   6   4   8       28.73       24.06      7.19 o
   8   4   8      450.04      470.66     13.63 o
  10   4   8      358.14      363.37     18.73 o
  12   4   8     5590.92     5639.66     64.87 o
  14   4   8       88.23       96.46     15.82 o
  16   4   8     1559.24     1631.38     42.68 o
  18   4   8      547.60      507.96     28.41 o
  20   4   8       22.25       10.32     20.60 o
  22   4   8      158.06      155.12     28.43 o
 -23   5   8       22.45       27.32     23.91 o
 -21   5   8      163.85      152.28     25.81 o
 -19   5   8       64.59       99.85     23.44 o
 -17   5   8       20.25       41.14     23.80 o
 -15   5   8      228.53      156.79     24.47 o
 -13   5   8       63.10      129.85     26.19 o
 -11   5   8        9.31        6.22     14.62 o
  -9   5   8      353.88      396.96     43.48 o
  -7   5   8      555.29      609.66     38.08 o
  -5   5   8     5056.07     5184.25     55.88 o
  -3   5   8     1014.27      995.65     25.75 o
  -1   5   8       75.35       71.51     10.98 o
   1   5   8       72.20       50.46      6.80 o
   3   5   8      212.53      214.46     10.35 o
   5   5   8      810.51      738.61     18.64 o
   7   5   8      362.40      400.60     14.41 o
   9   5   8     1693.15     1730.95     31.23 o
  11   5   8        5.10        4.97     11.53 o
  13   5   8     1009.16     1013.30     32.46 o
  15   5   8        7.45       11.30     14.39 o
  17   5   8      196.71      174.25     19.95 o
  19   5   8      339.44      278.50     26.51 o
  21   5   8       98.79       75.30     22.48 o
 -22   6   8       76.40      115.68     51.80 o
 -20   6   8       91.70      173.97     58.88 o
 -18   6   8       96.25      192.08     51.69 o
 -16   6   8      121.31      168.43     53.83 o
 -14   6   8       70.67      117.43     32.11 o
 -12   6   8      197.17      275.53     33.73 o
 -10   6   8      213.06      178.95     26.84 o
  -8   6   8      315.96      298.12     24.24 o
  -6   6   8      163.67      156.03     16.66 o
  -4   6   8      174.71      140.10     17.20 o
  -2   6   8     1330.42     1428.72     34.50 o
   0   6   8     1177.79     1028.90     26.03 o
   2   6   8       46.27       34.24      9.39 o
   4   6   8     1494.60     1525.94     37.44 o
   6   6   8      841.94      853.13     27.88 o
   8   6   8      102.46       98.75     12.54 o
  10   6   8       20.35        5.74     11.60 o
  12   6   8       22.34       14.88     13.24 o
  14   6   8       32.94       21.51     14.37 o
  16   6   8       11.25       -5.94     14.59 o
  18   6   8        5.93       -1.06     15.28 o
  20   6   8        3.30       -1.09     20.76 o
 -19   7   8       42.70      102.88     45.44 o
 -17   7   8        0.66       48.97     40.28 o
 -15   7   8      563.34      640.24     59.06 o
 -13   7   8      302.39      504.47     70.87 o
 -11   7   8        9.96       15.34     21.16 o
  -9   7   8       18.92        6.53     19.73 o
  -7   7   8       15.10       17.62     17.20 o
  -5   7   8     1375.10     1248.68     37.96 o
  -3   7   8      168.23      162.89     27.65 o
  -1   7   8        3.62        2.78     12.92 o
   1   7   8      515.85      495.78     29.12 o
   3   7   8     1125.22     1143.41     31.51 o
   5   7   8        0.05        3.27     12.74 o
   7   7   8        8.72        7.02     12.91 o
   9   7   8       76.54       45.64     12.90 o
  11   7   8      269.12      271.10     21.05 o
  13   7   8       62.96       43.76     14.05 o
  15   7   8       22.14       22.77     15.44 o
  17   7   8      170.42      156.54     23.54 o
 -18   8   8       64.72      192.42     42.17 o
 -16   8   8        5.77      102.49     59.53 o
 -14   8   8      172.35      278.28     47.24 o
 -12   8   8       49.75       65.11     23.17 o
 -10   8   8      524.05      460.70     34.92 o
  -8   8   8        3.65       37.25     18.65 o
  -6   8   8       56.88       30.80     17.92 o
  -4   8   8       18.82        6.70     16.06 o
  -2   8   8      667.00      740.52     28.09 o
   0   8   8      461.77      417.20     24.53 o
   2   8   8       16.65       26.49     13.98 o
   4   8   8      664.36      712.37     29.92 o
   6   8   8      325.82      307.29     22.40 o
   8   8   8      263.95      239.35     23.35 o
  10   8   8       98.58       94.72     19.41 o
  12   8   8       28.48       31.76     18.66 o
  14   8   8        0.61       13.58     18.25 o
  16   8   8       98.80      142.31     23.29 o
 -13   9   8      265.72      416.83     59.01 o
 -11   9   8       39.16      119.76     42.90 o
  -9   9   8      105.14      143.80     24.30 o
  -7   9   8        3.18       22.18     18.05 o
  -5   9   8      139.17      172.83     22.78 o
  -3   9   8       55.17       62.44     17.22 o
  -1   9   8      332.13      328.08     25.86 o
   1   9   8      155.84      134.89     20.98 o
   3   9   8       40.45       57.73     17.28 o
   5   9   8       15.78        7.35     17.14 o
   7   9   8      104.97      109.36     21.32 o
   9   9   8       10.18       22.43     20.05 o
  11   9   8        0.16       15.08     20.79 o
  13   9   8      129.23      179.49     39.60 o
  -8  10   8       19.44       69.74     21.88 o
  -6  10   8        5.11       21.86     20.19 o
  -4  10   8       42.88       58.78     21.20 o
  -2  10   8      127.01      171.54     25.60 o
   0  10   8      200.22      201.30     26.54 o
   2  10   8       23.60       -0.12     20.17 o
   4  10   8      260.75      291.95     30.20 o
   6  10   8      133.23       90.03     27.02 o
 -25   1   9       78.61      113.89     46.86 o
 -23   1   9       33.56       81.37     53.78 o
 -21   1   9        0.11       28.72     24.47 o
 -19   1   9      180.56      235.94     38.59 o
 -17   1   9       34.43       59.79     16.30 o
 -15   1   9     2400.90     2129.80     66.02 o
 -13   1   9      322.75      301.54     31.67 o
 -11   1   9      860.73      988.13     44.68 o
  -9   1   9     1523.03     1522.96     32.46 o
  -7   1   9     1103.76     1202.45     26.42 o
  -5   1   9     1724.91     1814.55     28.18 o
  -3   1   9     1280.14     1360.71     24.73 o
  -1   1   9     2683.59     2778.79     26.38 o
   1   1   9     1039.59     1093.32     19.98 o
   3   1   9     4625.80     4909.17     55.35 o
   5   1   9      495.00      507.30     18.47 o
   7   1   9       27.93       19.02      5.79 o
   9   1   9      548.00      463.06     13.38 o
  11   1   9     1109.69     1098.67     25.01 o
  13   1   9       91.44       54.82     11.14 o
  15   1   9       51.80       74.18     12.93 o
  17   1   9       98.05       64.94     13.38 o
  19   1   9        8.27      -14.97     18.68 o
  21   1   9       86.92       57.52     20.73 o
  23   1   9        1.24      -10.72     21.52 o
 -26   2   9        0.23       71.47     27.47 o
 -24   2   9       33.13       87.50     51.39 o
 -22   2   9       60.57      141.14     41.58 o
 -20   2   9       71.54       82.28     25.83 o
 -18   2   9       58.60       65.31     17.02 o
 -16   2   9      484.24      443.20     30.19 o
 -14   2   9     1060.01     1007.31     52.05 o
 -12   2   9       57.87       50.74     14.19 o
 -10   2   9      876.96      910.09     28.84 o
  -8   2   9      248.45      260.58     14.50 o
  -6   2   9     4067.51     4017.29     39.80 o
  -4   2   9     3424.18     3691.33     40.77 o
  -2   2   9       32.68       27.66      6.30 o
   0   2   9       36.24       70.82      6.85 o
   2   2   9        0.03        1.72      5.24 o
   4   2   9       48.74       50.09      7.58 o
   6   2   9     2621.66     2551.49     59.67 o
   8   2   9       12.47       17.79      6.67 o
  10   2   9      118.02      148.36      8.87 o
  12   2   9      233.90      230.42     16.30 o
  14   2   9       34.48       20.25     11.33 o
  16   2   9      183.45      170.07     16.94 o
  18   2   9       69.64       70.33     19.25 o
  20   2   9       71.54       62.00     19.73 o
  22   2   9       31.60       22.17     21.24 o
  24   2   9       17.28        8.71     22.29 o
 -25   3   9      190.46      181.93     34.88 o
 -23   3   9      200.63      221.98     37.39 o
 -21   3   9      113.92      210.32     45.40 o
 -19   3   9       53.33       62.38     17.28 o
 -17   3   9        1.25       -0.72     15.12 o
 -15   3   9      382.59      291.31     21.63 o
 -13   3   9      513.15      538.90     25.33 o
 -11   3   9      259.26      341.83     35.98 o
  -9   3   9      140.26      141.70     19.50 o
  -7   3   9      320.88      320.24     15.86 o
  -5   3   9      646.81      648.85     19.19 o
  -3   3   9      138.68      129.55      9.54 o
  -1   3   9     1513.64     1255.62     21.09 o
   1   3   9     6153.53     6486.79     57.54 o
   3   3   9      143.25      152.06     10.90 o
   5   3   9       54.71       55.60      7.12 o
   7   3   9      377.88      409.41     14.08 o
   9   3   9     1595.17     1521.14     24.69 o
  11   3   9      806.47      794.42     23.84 o
  13   3   9       98.19       94.27     15.11 o
  15   3   9        6.23       -5.39     13.73 o
  17   3   9      266.72      238.19     22.19 o
  19   3   9       11.94       19.13     20.29 o
  21   3   9       48.01       61.16     20.99 o
  23   3   9       20.04       -7.00     24.31 o
 -24   4   9      101.12      146.01     27.33 o
 -22   4   9       18.00       73.20     26.93 o
 -20   4   9        6.52       36.71     25.09 o
 -18   4   9      773.09      688.92     35.62 o
 -16   4   9       15.03       23.24     16.47 o
 -14   4   9        0.19       48.86     30.08 o
 -12   4   9       32.08       62.77     30.45 o
 -10   4   9      379.81      466.10     30.96 o
  -8   4   9     2154.32     2036.21     35.96 o
  -6   4   9        6.17       30.82     19.23 o
  -4   4   9      411.47      325.59     15.77 o
  -2   4   9      410.94      419.16     17.14 o
   0   4   9      206.56      198.77     11.42 o
   2   4   9      891.62      807.37     20.79 o
   4   4   9        3.08       17.03      7.17 o
   6   4   9      340.44      324.26     12.58 o
   8   4   9     2444.31     2394.94     36.43 o
  10   4   9      556.98      574.65     22.93 o
  12   4   9     1715.22     1891.24     42.68 o
  14   4   9       10.48        9.73     13.77 o
  16   4   9      299.88      293.54     21.73 o
  18   4   9      375.55      397.25     30.74 o
  20   4   9        3.47      -17.74     20.25 o
  22   4   9        1.25      -25.46     22.22 o
 -23   5   9        0.03       50.76     26.01 o
 -21   5   9       83.62      136.72     29.42 o
 -19   5   9      153.57      172.77     25.62 o
 -17   5   9      210.26      214.14     25.27 o
 -15   5   9      164.45      159.64     24.22 o
 -13   5   9      103.96      157.58     28.81 o
 -11   5   9     1100.20     1100.71     33.56 o
  -9   5   9      626.61      664.24     47.72 o
  -7   5   9      438.44      485.53     54.24 o
  -5   5   9      570.22      677.10     43.78 o
  -3   5   9      251.29      214.05     15.44 o
  -1   5   9      596.26      618.73     24.90 o
   1   5   9     1242.41     1236.34     24.19 o
   3   5   9       20.45       18.38     10.20 o
   5   5   9     2404.59     2390.82     33.47 o
   7   5   9     2679.15     2745.41     34.97 o
   9   5   9      855.88      873.85     25.38 o
  11   5   9      655.17      642.07     24.86 o
  13   5   9      199.77      198.03     18.08 o
  15   5   9        0.12        7.90     12.82 o
  17   5   9       79.02       71.04     17.83 o
  19   5   9        5.77       -0.69     18.30 o
  21   5   9       20.52       -8.52     22.88 o
 -22   6   9       29.37       79.34     32.57 o
 -20   6   9      275.95      386.55     43.26 o
 -18   6   9       15.32      107.06     43.81 o
 -16   6   9      303.99      234.47     31.58 o
 -14   6   9        1.27       35.76     30.36 o
 -12   6   9      165.08      258.44     31.59 o
 -10   6   9       14.38       42.19     20.20 o
  -8   6   9      590.39      651.76     52.34 o
  -6   6   9     5613.34     5475.73     73.58 o
  -4   6   9      539.71      472.90     23.65 o
  -2   6   9     2350.54     2215.46     43.55 o
   0   6   9     1756.80     1564.94     40.71 o
   2   6   9       22.08       38.61     12.32 o
   4   6   9      881.11      906.34     27.59 o
   6   6   9      903.84      861.52     27.23 o
   8   6   9        1.58       25.88     11.30 o
  10   6   9        4.95        2.40     12.49 o
  12   6   9        2.21      -17.63     12.58 o
  14   6   9      109.20      105.98     17.31 o
  16   6   9       33.05       31.88     15.11 o
  18   6   9        0.34      -13.48     16.94 o
 -19   7   9        8.55       87.05     57.80 o
 -17   7   9        9.54      109.54     50.23 o
 -15   7   9      242.03      426.28     56.09 o
 -13   7   9      459.42      523.74     36.70 o
 -11   7   9      357.91      352.50     31.04 o
  -9   7   9       34.33       30.17     20.77 o
  -7   7   9      779.10      828.14     36.57 o
  -5   7   9        0.02      -11.16     15.09 o
  -3   7   9      117.88       68.57     17.01 o
  -1   7   9      975.47     1014.98     32.88 o
   1   7   9      619.07      593.35     25.36 o
   3   7   9        4.37       15.68     12.27 o
   5   7   9       12.48       10.59     12.87 o
   7   7   9       16.13        2.28     13.90 o
   9   7   9       30.07       10.35     14.07 o
  11   7   9        3.07       -2.78     13.88 o
  13   7   9        6.85        1.44     14.49 o
  15   7   9        0.04       -4.58     15.19 o
  17   7   9       31.44       11.11     18.39 o
 -16   8   9      115.41      248.18     47.27 o
 -14   8   9       52.45       74.44     32.95 o
 -12   8   9       32.48      105.68     51.64 o
 -10   8   9       52.85       52.01     23.89 o
  -8   8   9      490.57      516.57     36.51 o
  -6   8   9        0.27       10.77     24.05 o
  -4   8   9      188.69      211.52     22.33 o
  -2   8   9      723.96      708.12     31.15 o
   0   8   9       63.85       46.89     15.71 o
   2   8   9       56.59       89.50     16.99 o
   4   8   9       52.35       78.48     15.86 o
   6   8   9       37.31       65.85     16.53 o
   8   8   9        4.29        4.90     17.33 o
  10   8   9       96.12       79.40     20.70 o
  12   8   9      317.74      362.76     29.32 o
  14   8   9      142.10      153.38     22.76 o
 -13   9   9      152.74      355.04     68.15 o
 -11   9   9       19.59      147.88     61.23 o
  -9   9   9      516.05      654.68     49.30 o
  -7   9   9      766.17      806.06     39.36 o
  -5   9   9       79.32      122.75     20.20 o
  -3   9   9        1.15       18.69     17.33 o
  -1   9   9       82.01      122.10     20.94 o
   1   9   9        2.16       -0.13     16.86 o
   3   9   9        2.62        6.94     16.87 o
   5   9   9        3.61       -3.07     18.50 o
   7   9   9       61.10       30.49     18.95 o
   9   9   9      219.60      275.51     28.09 o
  11   9   9      808.50     1034.72     63.75 o
  -6  10   9      242.82      358.93     32.45 o
  -4  10   9       52.79       76.45     20.34 o
  -2  10   9        0.71       23.37     19.58 o
   0  10   9       47.41       60.53     21.72 o
   2  10   9      115.17      106.81     23.12 o
   4  10   9       95.06       82.89     26.95 o
 -26   0  10      254.27      358.17     70.73 o
 -24   0  10       56.50      180.62     76.89 o
 -22   0  10      111.23       84.16     46.22 o
 -20   0  10        0.31       43.78     26.76 o
 -18   0  10       46.50       23.01     23.32 o
 -16   0  10     2258.41     2218.58    117.93 o
 -14   0  10      176.39      184.82     28.87 o
 -12   0  10     1586.68     1677.34     77.27 o
 -10   0  10     1672.43     1550.30     63.39 o
  -8   0  10      442.08      496.96     32.72 o
  -6   0  10     1082.45     1129.54     31.68 o
  -4   0  10     5377.56     5394.81     65.84 o
  -2   0  10     3576.77     3637.09     62.12 o
   0   0  10      360.14      389.30     21.31 o
   2   0  10     1129.91     1256.52     39.45 o
   4   0  10       23.84        0.96      8.97 o
   6   0  10     4150.99     4199.95     75.76 o
   8   0  10      550.41      346.25     28.48 o
  10   0  10       30.74       30.51     12.14 o
  12   0  10      484.67      538.10     27.97 o
  14   0  10        0.60       -4.61     17.62 o
  16   0  10       45.18       20.16     17.59 o
  18   0  10        2.56      -13.93     24.56 o
  20   0  10        7.12      -20.40     33.19 o
  22   0  10       82.53       99.15     34.48 o
 -25   1  10       61.05      168.03     40.24 o
 -23   1  10       79.31      152.84     48.52 o
 -21   1  10        5.57       72.85     32.80 o
 -19   1  10        5.37       79.03     34.07 o
 -17   1  10      142.14      187.79     30.93 o
 -15   1  10       25.18       55.22     31.24 o
 -13   1  10      934.27     1017.78     39.21 o
 -11   1  10      348.64      301.52     21.37 o
  -9   1  10      102.86       89.54     12.71 o
  -7   1  10       71.83       40.67     14.74 o
  -5   1  10       46.00       50.39     11.22 o
  -3   1  10       56.04       71.72     10.15 o
  -1   1  10     1712.33     1697.78     21.68 o
   1   1  10      391.99      339.54     13.01 o
   3   1  10     3498.85     3517.45     48.59 o
   5   1  10      269.33      227.76     11.57 o
   7   1  10      120.61       91.85      7.81 o
   9   1  10      122.99      110.64      8.89 o
  11   1  10       34.19       34.94      6.60 o
  13   1  10      701.33      700.38     25.62 o
  15   1  10        1.86        4.92     11.88 o
  17   1  10       59.86       53.60     14.29 o
  19   1  10        0.17      -16.71     19.45 o
  21   1  10        6.09      -12.58     23.95 o
  23   1  10        0.32      -10.21     24.13 o
 -24   2  10       19.18      109.56     40.37 o
 -22   2  10      155.48      155.30     29.34 o
 -20   2  10       38.43       45.23     20.95 o
 -18   2  10      337.54      328.54     25.06 o
 -16   2  10      814.79      805.75     29.40 o
 -14   2  10       22.99       30.60     31.37 o
 -12   2  10     1388.07     1288.44     42.10 o
 -10   2  10     1141.93     1002.81     30.95 o
  -8   2  10     1177.77     1142.54     26.93 o
  -6   2  10      377.72      403.40     19.65 o
  -4   2  10      172.63      142.77     11.93 o
  -2   2  10      492.61      553.72     15.63 o
   0   2  10       49.65       24.81      5.42 o
   2   2  10      980.89      968.69     22.89 o
   4   2  10      449.65      468.38     17.27 o
   6   2  10        5.83        4.62      5.66 o
   8   2  10      155.66      179.83     11.62 o
  10   2  10      607.41      621.52     26.02 o
  12   2  10      640.59      621.39     23.09 o
  14   2  10       19.28        3.50     11.54 o
  16   2  10       79.23       82.24     15.97 o
  18   2  10       49.89       29.13     19.52 o
  20   2  10       14.07       -3.62     18.84 o
  22   2  10      125.51      161.28     25.47 o
 -25   3  10        0.23       54.98     31.36 o
 -23   3  10      152.75      209.35     30.66 o
 -21   3  10       36.27       57.23     20.70 o
 -19   3  10       64.70       52.22     18.80 o
 -17   3  10       88.08       60.71     16.74 o
 -15   3  10       34.76       37.17     26.85 o
 -13   3  10     1131.84     1152.52     44.27 o
 -11   3  10      169.33      179.98     16.71 o
  -9   3  10      156.83      142.40     26.19 o
  -7   3  10      256.73      216.37     14.24 o
  -5   3  10        7.93       14.93     13.33 o
  -3   3  10      201.74      233.87     11.29 o
  -1   3  10      126.41       96.05     11.13 o
   1   3  10      749.97      819.31     21.40 o
   3   3  10      513.09      570.70     19.48 o
   5   3  10     1227.76     1250.70     24.51 o
   7   3  10      206.12      248.04     13.11 o
   9   3  10     1532.65     1516.66     32.66 o
  11   3  10     2440.09     2528.67     40.49 o
  13   3  10      553.12      500.01     24.12 o
  15   3  10       51.84       37.94     16.68 o
  17   3  10       23.76        9.22     17.55 o
  19   3  10      258.27      205.12     26.01 o
  21   3  10      377.97      381.29     31.09 o
 -24   4  10       30.28       74.61     44.52 o
 -22   4  10      103.71      129.47     28.15 o
 -20   4  10       29.55       56.88     24.05 o
 -18   4  10       88.76      103.46     22.56 o
 -16   4  10      208.98      245.41     23.05 o
 -14   4  10       14.04       25.42     24.35 o
 -12   4  10      265.66      228.99     19.81 o
 -10   4  10      718.65      700.38     34.27 o
  -8   4  10     1169.85     1126.47     37.64 o
  -6   4  10      143.47      105.30     12.78 o
  -4   4  10      165.79      219.99     14.52 o
  -2   4  10       17.87       15.86     10.55 o
   0   4  10       81.69       74.91      7.62 o
   2   4  10      116.37      124.48     10.08 o
   4   4  10     1251.03     1290.10     25.90 o
   6   4  10        9.47        2.17      8.15 o
   8   4  10      199.82      202.78     13.16 o
  10   4  10      660.77      716.88     25.32 o
  12   4  10        2.11        1.62     12.01 o
  14   4  10     1134.56     1147.97     36.00 o
  16   4  10     1822.81     1836.15     47.02 o
  18   4  10       41.58       70.57     20.62 o
  20   4  10        5.19       12.76     20.46 o
 -21   5  10       97.82      168.72     52.12 o
 -19   5  10       79.72       75.57     24.34 o
 -17   5  10        2.75       50.65     25.38 o
 -15   5  10      175.62      211.11     29.10 o
 -13   5  10      496.53      507.92     33.91 o
 -11   5  10      131.49      139.13     23.21 o
  -9   5  10      706.60      726.91     36.51 o
  -7   5  10       38.60      144.19     45.86 o
  -5   5  10      997.84      942.47     43.20 o
  -3   5  10       64.87       64.40     13.67 o
  -1   5  10      416.12      402.40     20.61 o
   1   5  10      773.06      709.08     24.43 o
   3   5  10      402.40      397.67     18.44 o
   5   5  10     1796.34     1800.38     34.14 o
   7   5  10      431.61      470.82     19.29 o
   9   5  10      270.38      236.05     17.17 o
  11   5  10       43.29       38.49     13.39 o
  13   5  10        1.82       16.15     13.67 o
  15   5  10      622.94      579.42     29.45 o
  17   5  10      224.51      223.66     28.08 o
  19   5  10       59.82       69.18     23.69 o
 -20   6  10      200.29      317.59     49.24 o
 -18   6  10       16.14       66.87     32.20 o
 -16   6  10       61.11       71.41     36.31 o
 -14   6  10        0.21       15.32     22.84 o
 -12   6  10       19.46       27.00     21.60 o
 -10   6  10       97.75       66.90     20.14 o
  -8   6  10      260.06      249.69     24.43 o
  -6   6  10      411.75      417.00     41.00 o
  -4   6  10      508.71      584.75     41.44 o
  -2   6  10      392.61      295.91     19.91 o
   0   6  10      768.50      729.42     27.42 o
   2   6  10      579.48      590.09     24.55 o
   4   6  10        0.89       10.37     11.74 o
   6   6  10      608.74      597.38     24.10 o
   8   6  10      415.85      443.71     22.83 o
  10   6  10       30.70       29.46     12.29 o
  12   6  10       14.02        3.08     13.06 o
  14   6  10       74.39       69.72     17.66 o
  16   6  10        0.21       -5.02     15.08 o
  18   6  10       30.73        6.50     23.86 o
 -19   7  10       66.36      192.30     46.44 o
 -17   7  10        9.13      127.23     58.67 o
 -15   7  10       38.65       50.18     24.77 o
 -13   7  10        6.90       28.26     23.33 o
 -11   7  10       29.10       62.31     21.50 o
  -9   7  10       17.54       38.95     21.08 o
  -7   7  10       30.53       50.61     25.04 o
  -5   7  10      111.37      167.39     21.60 o
  -3   7  10      388.78      367.57     42.46 o
  -1   7  10      227.32      193.29     19.54 o
   1   7  10       18.03       37.57     14.13 o
   3   7  10      881.36      906.97     30.05 o
   5   7  10      911.30      820.03     28.61 o
   7   7  10       45.53       39.82     15.95 o
   9   7  10      187.90      195.22     21.91 o
  11   7  10       16.63       21.06     14.72 o
  13   7  10      127.81      118.06     22.57 o
  15   7  10        1.51      -15.74     19.97 o
 -16   8  10       64.88      130.28     38.17 o
 -14   8  10       40.26      110.36     27.55 o
 -12   8  10      317.14      384.29     36.24 o
 -10   8  10       19.83       80.81     47.57 o
  -8   8  10      338.53      352.36     59.12 o
  -6   8  10      463.96      590.81     50.46 o
  -4   8  10      497.08      495.22     29.80 o
  -2   8  10       11.81        5.67     15.55 o
   0   8  10        0.22       40.20     26.52 o
   2   8  10       62.25       95.59     29.22 o
   4   8  10        2.29       27.61     15.04 o
   6   8  10      231.60      182.31     21.58 o
   8   8  10       92.74      130.63     22.55 o
  10   8  10      367.67      389.12     30.89 o
  12   8  10        3.84       20.75     26.08 o
 -11   9  10      765.93      935.36     53.61 o
  -9   9  10      297.25      449.81     60.23 o
  -7   9  10       96.16      198.12     56.17 o
  -5   9  10       12.27       31.83     19.67 o
  -3   9  10        7.07       23.72     18.99 o
  -1   9  10        0.22       15.18     18.46 o
   1   9  10      234.36      301.69     28.20 o
   3   9  10       40.08       54.88     22.25 o
   5   9  10       58.32       67.42     23.34 o
   7   9  10       78.68      147.52     26.03 o
   9   9  10      114.76      186.47     31.66 o
 -25   1  11        4.43       84.45     37.94 o
 -23   1  11      259.28      289.17     39.06 o
 -21   1  11      515.12      461.73     38.46 o
 -19   1  11      442.38      470.99     39.51 o
 -17   1  11      192.55      210.71     30.00 o
 -15   1  11        1.36        8.29     15.60 o
 -13   1  11      104.04       93.43     17.31 o
 -11   1  11       53.43       36.33     13.94 o
  -9   1  11       82.98       96.82     14.14 o
  -7   1  11     1339.90     1224.39     34.29 o
  -5   1  11        9.07        5.25      9.30 o
  -3   1  11       10.82       14.24      8.73 o
  -1   1  11      132.62      103.43      8.52 o
   1   1  11     1033.18     1083.06     29.42 o
   3   1  11       90.14       94.47     11.12 o
   5   1  11      286.86      252.38     11.07 o
   7   1  11       22.53       10.91      7.12 o
   9   1  11        0.43       -7.03      9.28 o
  11   1  11     1573.80     1688.46     37.54 o
  13   1  11      969.74     1092.47     33.84 o
  15   1  11       37.59       27.47     13.66 o
  17   1  11        7.61      -13.91     19.20 o
  19   1  11       85.51       60.37     20.35 o
  21   1  11       78.35       80.13     24.19 o
 -24   2  11        9.13      133.06     50.21 o
 -22   2  11       26.90       67.26     25.14 o
 -20   2  11       81.93      102.57     18.36 o
 -18   2  11       34.27       24.39     14.94 o
 -16   2  11      278.06      240.85     20.29 o
 -14   2  11      312.33      323.80     24.52 o
 -12   2  11       80.51       93.54     17.41 o
 -10   2  11      446.01      350.79     22.37 o
  -8   2  11      106.80      105.11     15.84 o
  -6   2  11        1.91        8.53      7.43 o
  -4   2  11      148.83      169.74     13.91 o
  -2   2  11     3625.53     3540.41     40.99 o
   0   2  11        2.27       10.60      5.62 o
   2   2  11      548.11      524.70     17.12 o
   4   2  11     1731.28     1747.17     43.09 o
   6   2  11       82.71       71.02     10.17 o
   8   2  11       56.91       44.95      8.54 o
  10   2  11       55.10       32.77     13.61 o
  12   2  11      493.60      519.29     23.40 o
  14   2  11      176.71      146.73     17.42 o
  16   2  11      113.25      110.47     17.38 o
  18   2  11       58.72       48.95     20.74 o
  20   2  11        4.81       11.14     19.79 o
  22   2  11       92.21      153.87     29.34 o
 -23   3  11       41.67       87.43     44.32 o
 -21   3  11      368.23      352.68     34.74 o
 -19   3  11       11.02       14.85     18.30 o
 -17   3  11      319.28      227.15     20.67 o
 -15   3  11      134.39      179.15     21.33 o
 -13   3  11       38.84       40.17     14.11 o
 -11   3  11      429.89      342.87     23.56 o
  -9   3  11      149.69      127.99     18.38 o
  -7   3  11       23.20       58.63     14.28 o
  -5   3  11      382.37      402.24     19.62 o
  -3   3  11     1046.48      992.88     23.14 o
  -1   3  11        0.68        1.41      7.28 o
   1   3  11       11.55       22.39      6.00 o
   3   3  11     2039.53     2138.30     34.13 o
   5   3  11     3861.82     3631.51     49.75 o
   7   3  11       54.97       23.88      9.19 o
   9   3  11     1956.38     2046.14     38.28 o
  11   3  11      204.70      191.34     17.90 o
  13   3  11       71.77       59.19     13.73 o
  15   3  11        0.38       -3.75     16.20 o
  17   3  11      486.38      550.97     36.40 o
  19   3  11      221.02      243.95     29.93 o
  21   3  11        0.01       26.19     22.32 o
 -22   4  11       65.14      237.00     70.55 o
 -20   4  11       69.25      122.33     31.70 o
 -18   4  11       48.76       54.03     21.36 o
 -16   4  11      409.76      360.77     29.69 o
 -14   4  11      584.66      597.70     40.89 o
 -12   4  11        0.11        9.58     15.26 o
 -10   4  11      280.78      255.77     23.03 o
  -8   4  11     1888.22     1863.21     47.09 o
  -6   4  11     1024.40     1054.26     34.07 o
  -4   4  11      185.76      169.08     18.10 o
  -2   4  11        1.01       -2.43     12.59 o
   0   4  11       56.66       51.45     11.99 o
   2   4  11       32.12       34.41      8.47 o
   4   4  11      339.44      278.90     15.50 o
   6   4  11      253.61      255.05     14.54 o
   8   4  11       60.75       59.03     10.32 o
  10   4  11     2358.38     2440.98     46.36 o
  12   4  11      886.78      911.26     34.03 o
  14   4  11       11.66       25.92     14.38 o
  16   4  11      541.24      568.09     35.16 o
  18   4  11       56.40       82.67     24.49 o
  20   4  11      160.20      236.53     37.06 o
 -21   5  11       29.93      177.72     65.33 o
 -19   5  11        6.02       41.48     27.11 o
 -17   5  11        6.38       42.98     21.98 o
 -15   5  11       12.87       37.62     22.97 o
 -13   5  11      225.75      206.25     32.63 o
 -11   5  11      127.92      104.95     28.42 o
  -9   5  11       43.05       89.53     23.92 o
  -7   5  11      293.97      417.65     41.69 o
  -5   5  11       95.10       98.46     17.56 o
  -3   5  11     1174.40     1232.71     37.91 o
  -1   5  11      292.86      238.44     21.84 o
   1   5  11        2.77       16.76     12.24 o
   3   5  11      136.80      139.43     13.97 o
   5   5  11       10.20       15.18      9.98 o
   7   5  11      679.56      732.34     26.50 o
   9   5  11      174.06      141.27     16.22 o
  11   5  11        0.47        6.27     15.26 o
  13   5  11      134.40      156.36     20.77 o
  15   5  11      741.13      808.25     38.46 o
  17   5  11      346.47      389.90     38.24 o
  19   5  11       37.55       19.81     29.32 o
 -20   6  11       18.62      115.94     47.21 o
 -18   6  11      307.86      312.28     34.29 o
 -16   6  11       77.33      154.59     28.16 o
 -14   6  11       17.15       38.40     25.31 o
 -12   6  11       18.19       36.51     22.46 o
 -10   6  11      171.35      130.50     24.66 o
  -8   6  11      581.94      478.24     30.67 o
  -6   6  11        5.73       34.42     23.87 o
  -4   6  11      970.74      863.07     32.78 o
  -2   6  11       45.26       20.53     14.19 o
   0   6  11     1842.58     1848.96     40.89 o
   2   6  11      222.13      204.29     18.99 o
   4   6  11      868.59      814.60     31.23 o
   6   6  11      263.87      256.71     20.64 o
   8   6  11        3.20        8.79     13.75 o
  10   6  11       47.07       70.25     16.54 o
  12   6  11       48.80       44.43     17.08 o
  14   6  11       13.49        8.49     16.50 o
  16   6  11       29.48        5.48     21.40 o
 -17   7  11       51.50      116.30     29.18 o
 -15   7  11      221.09      223.63     32.55 o
 -13   7  11      106.30      115.32     25.59 o
 -11   7  11      115.49      143.64     25.85 o
  -9   7  11      287.69      264.49     29.80 o
  -7   7  11      215.84      243.39     42.25 o
  -5   7  11     1639.33     1703.66     54.05 o
  -3   7  11        2.03       -0.67     18.96 o
  -1   7  11     1121.66     1050.73     38.15 o
   1   7  11      872.92      770.64     33.29 o
   3   7  11       66.79       49.12     17.25 o
   5   7  11      660.79      666.35     29.79 o
   7   7  11      157.36      183.96     21.12 o
   9   7  11       90.22       90.33     23.81 o
  11   7  11        3.23        0.89     23.15 o
  13   7  11      123.84      136.93     25.69 o
  15   7  11       43.31       33.97     21.04 o
 -14   8  11        1.23        7.13     23.06 o
 -12   8  11      166.03      200.34     30.17 o
 -10   8  11      440.13      454.20     37.28 o
  -8   8  11       23.46       37.54     23.43 o
  -6   8  11      475.10      466.28     41.81 o
  -4   8  11       82.36       48.04     19.78 o
  -2   8  11       15.62       -0.65     18.15 o
   0   8  11        0.56       17.84     21.88 o
   2   8  11      143.35      235.91     32.64 o
   4   8  11       98.70      116.22     24.47 o
   6   8  11      193.51      215.74     25.13 o
   8   8  11      119.17      143.86     26.17 o
  10   8  11       27.86       49.15     24.18 o
  -9   9  11       38.44       35.59     31.07 o
  -7   9  11       34.74       73.50     25.48 o
  -5   9  11        0.96       52.84     26.47 o
  -3   9  11        5.37       46.98     21.70 o
  -1   9  11        2.02       32.73     24.22 o
   1   9  11       17.00       42.26     20.56 o
   3   9  11      120.88      139.40     25.50 o
   5   9  11       52.65       47.70     27.73 o
 -24   0  12       69.34      174.23     46.18 o
 -22   0  12       20.75       38.13     37.40 o
 -20   0  12       85.05      100.92     28.86 o
 -18   0  12      454.27      421.88     41.85 o
 -16   0  12      699.48      666.70     53.49 o
 -14   0  12      245.30      213.54     35.03 o
 -12   0  12     1436.98     1475.99     60.59 o
 -10   0  12       89.67       96.58     20.25 o
  -8   0  12      583.95      637.76     55.57 o
  -6   0  12      431.43      392.88     23.77 o
  -4   0  12     1915.49     1951.61     59.16 o
  -2   0  12     1285.66     1138.98     61.52 o
   0   0  12     5741.31     6192.57     88.81 o
   2   0  12      212.64      190.11     21.92 o
   4   0  12       19.06       20.72      7.48 o
   6   0  12      290.54      328.66     30.09 o
   8   0  12     2102.19     2362.47     63.65 o
  10   0  12     1383.11     1537.94     49.77 o
  12   0  12      562.49      539.30     41.23 o
  14   0  12       39.67       26.08     19.41 o
  16   0  12      512.24      452.84     39.16 o
  18   0  12      380.03      382.42     48.84 o
  20   0  12       14.51        6.94     33.74 o
 -23   1  12       12.99       54.32     26.13 o
 -21   1  12        0.60       45.86     27.17 o
 -19   1  12        1.74        1.40     18.06 o
 -17   1  12       81.39       47.09     18.78 o
 -15   1  12        0.07        7.69     15.71 o
 -13   1  12      106.87      101.68     16.54 o
 -11   1  12     1842.84     1681.59     41.06 o
  -9   1  12      681.04      744.77     29.32 o
  -7   1  12      396.83      482.18     19.54 o
  -5   1  12       94.37      138.76     13.97 o
  -3   1  12      176.49      135.74      9.84 o
  -1   1  12      381.26      351.14     12.44 o
   1   1  12      190.93      210.35     11.96 o
   3   1  12      263.67      232.89     14.14 o
   5   1  12       42.45       14.35     10.52 o
   7   1  12        4.45       -7.35     12.82 o
   9   1  12      453.79      410.46     24.61 o
  11   1  12      520.14      502.30     23.34 o
  13   1  12       11.04       20.77     13.03 o
  15   1  12      432.97      466.41     25.43 o
  17   1  12      314.36      326.36     27.78 o
  19   1  12       24.57        9.85     20.14 o
  21   1  12      119.52      110.25     26.49 o
 -24   2  12      135.97      150.37     27.01 o
 -22   2  12       30.31       52.24     23.91 o
 -20   2  12       23.33       33.02     20.54 o
 -18   2  12       52.99       37.74     17.00 o
 -16   2  12       83.11       88.47     19.35 o
 -14   2  12       39.09       18.24     15.23 o
 -12   2  12      604.39      509.14     26.48 o
 -10   2  12      461.55      473.49     24.74 o
  -8   2  12      243.89      320.46     21.81 o
  -6   2  12      433.47      504.35     25.09 o
  -4   2  12      576.90      490.12     20.19 o
  -2   2  12     1882.28     1571.37     30.46 o
   0   2  12     5296.34     5381.11     43.75 o
   2   2  12       27.15       34.23      8.54 o
   4   2  12     3077.74     3028.06     61.69 o
   6   2  12     1946.64     1804.67     45.27 o
   8   2  12      845.31      984.27     30.67 o
  10   2  12     1557.06     1731.39     39.64 o
  12   2  12      215.46      173.93     17.23 o
  14   2  12        6.42        6.20     13.93 o
  16   2  12       86.99       66.88     17.02 o
  18   2  12        7.24       -5.75     20.02 o
  20   2  12      185.85      264.64     30.23 o
 -23   3  12       44.57       27.96     26.10 o
 -21   3  12      143.26      181.40     30.48 o
 -19   3  12       23.45       14.17     16.49 o
 -17   3  12       42.02       47.69     18.39 o
 -15   3  12        2.97       18.49     20.86 o
 -13   3  12       52.10       27.78     16.13 o
 -11   3  12       35.38       20.85     14.75 o
  -9   3  12      509.54      536.11     27.54 o
  -7   3  12      337.23      404.00     24.47 o
  -5   3  12      514.48      631.96     24.92 o
  -3   3  12       82.99       96.17     11.87 o
  -1   3  12      454.17      409.50     22.05 o
   1   3  12      408.20      420.60     22.32 o
   3   3  12      221.42      254.66     15.13 o
   5   3  12     1934.74     1836.59     45.85 o
   7   3  12     1483.44     1458.93     41.86 o
   9   3  12        7.59        1.33     13.59 o
  11   3  12      994.20     1045.97     38.43 o
  13   3  12      280.77      244.43     21.34 o
  15   3  12       56.66       62.56     17.00 o
  17   3  12       20.43       26.50     19.24 o
  19   3  12       93.97      120.23     28.06 o
 -22   4  12        5.51       72.34     54.94 o
 -20   4  12        8.67       49.43     36.77 o
 -18   4  12       38.85       44.94     24.17 o
 -16   4  12        7.02        0.66     21.42 o
 -14   4  12      111.49      120.15     20.35 o
 -12   4  12      593.93      472.10     29.75 o
 -10   4  12     1277.04     1298.94     42.26 o
  -8   4  12      626.75      759.56     33.51 o
  -6   4  12      199.03      189.03     18.98 o
  -4   4  12      178.01      133.44     17.26 o
  -2   4  12       55.64       61.18     15.39 o
   0   4  12       20.52       30.15     13.63 o
   2   4  12      126.28      115.36     16.55 o
   4   4  12      168.44      190.55     19.64 o
   6   4  12      199.25      250.04     19.78 o
   8   4  12        6.70        2.15     14.50 o
  10   4  12      303.83      273.25     22.39 o
  12   4  12      247.41      209.07     24.94 o
  14   4  12      177.62      172.59     25.00 o
  16   4  12       58.88       56.35     22.22 o
  18   4  12      333.20      371.34     38.18 o
 -19   5  12      172.33      182.41     28.88 o
 -17   5  12      169.30      143.77     28.12 o
 -15   5  12        1.15       35.96     24.19 o
 -13   5  12     1569.21     1498.72     59.33 o
 -11   5  12      181.75       98.39     27.53 o
  -9   5  12      176.23      203.77     31.71 o
  -7   5  12     1189.25     1109.96     40.76 o
  -5   5  12      807.98      775.38     33.17 o
  -3   5  12      114.14       76.81     17.96 o
  -1   5  12      259.13      257.67     21.24 o
   1   5  12      351.64      336.57     19.51 o
   3   5  12      111.40      107.07     14.86 o
   5   5  12       15.37       29.38     16.72 o
   7   5  12      104.32      126.00     18.56 o
   9   5  12        8.68       11.40     16.19 o
  11   5  12      179.38      183.93     21.11 o
  13   5  12      439.41      476.90     30.90 o
  15   5  12        2.51       16.82     19.53 o
  17   5  12      216.38      248.31     32.90 o
 -18   6  12      293.86      294.19     35.17 o
 -16   6  12        0.02       45.79     26.35 o
 -14   6  12      314.45      267.87     32.54 o
 -12   6  12      219.92      186.41     27.39 o
 -10   6  12        9.17       20.52     26.40 o
  -8   6  12      550.51      575.31     33.03 o
  -6   6  12      552.40      534.57     33.88 o
  -4   6  12       28.32       31.69     16.56 o
  -2   6  12       82.75       90.65     19.50 o
   0   6  12      100.88       50.24     16.88 o
   2   6  12       43.25       59.41     16.11 o
   4   6  12       49.14       64.80     17.36 o
   6   6  12      147.22      155.02     19.96 o
   8   6  12      356.24      371.72     28.35 o
  10   6  12      182.63      235.44     26.99 o
  12   6  12       58.20       74.30     18.10 o
  14   6  12        2.92       13.67     17.78 o
 -15   7  12       99.89      205.93     30.23 o
 -13   7  12       26.50       33.41     22.31 o
 -11   7  12       24.15       19.10     21.19 o
  -9   7  12      132.69      101.30     25.20 o
  -7   7  12       95.35       78.21     23.54 o
  -5   7  12       13.77       51.70     20.22 o
  -3   7  12       22.89       33.78     17.88 o
  -1   7  12      150.62      162.92     22.30 o
   1   7  12      102.83       60.85     17.93 o
   3   7  12      214.76      189.21     21.64 o
   5   7  12        3.83        5.30     18.41 o
   7   7  12      120.40       69.73     20.77 o
   9   7  12       53.77       56.44     21.60 o
  11   7  12       11.83       12.45     23.60 o
  13   7  12       54.96       55.96     22.90 o
 -12   8  12        1.62        8.45     23.45 o
 -10   8  12        7.11      -16.46     23.28 o
  -8   8  12       14.19       24.86     21.95 o
  -6   8  12        4.06       21.23     33.06 o
  -4   8  12       21.41       23.35     20.45 o
  -2   8  12        0.49       13.79     19.87 o
   0   8  12        7.16       21.11     17.77 o
   2   8  12       14.90       36.00     20.81 o
   4   8  12       86.25       85.36     22.50 o
   6   8  12        0.21       25.57     21.65 o
   8   8  12       26.78       26.78     23.50 o
  -5   9  12       15.06       41.35     29.03 o
  -3   9  12       15.88       57.42     22.02 o
  -1   9  12        0.17       44.73     22.14 o
   1   9  12      168.06      218.10     28.75 o
 -23   1  13        0.94       20.56     28.85 o
 -21   1  13       17.29       41.25     26.71 o
 -19   1  13      435.45      297.10     29.00 o
 -17   1  13      106.34      114.74     35.87 o
 -15   1  13      113.39      144.04     30.29 o
 -13   1  13      159.52      160.50     19.32 o
 -11   1  13     1456.54     1501.97     40.71 o
  -9   1  13     4473.44     4385.67     64.66 o
  -7   1  13     3526.00     3457.73     53.83 o
  -5   1  13     3271.15     3438.27     58.41 o
  -3   1  13       10.27       27.22      9.97 o
  -1   1  13      839.70      846.12     26.53 o
   1   1  13      595.19      696.34     24.91 o
   3   1  13      231.32      207.56     15.81 o
   5   1  13      646.87      615.55     33.05 o
   7   1  13      280.79      256.02     22.33 o
   9   1  13     2284.35     2405.45     52.43 o
  11   1  13      881.63      796.75     34.97 o
  13   1  13        4.84       11.72     14.27 o
  15   1  13      399.51      424.88     26.85 o
  17   1  13       74.11       65.82     22.17 o
  19   1  13      110.07      133.13     27.67 o
 -22   2  13        3.09       21.55     23.34 o
 -20   2  13       44.82       34.26     21.30 o
 -18   2  13        8.25        3.73     16.82 o
 -16   2  13      110.04      145.45     20.40 o
 -14   2  13      134.30       92.32     17.93 o
 -12   2  13     1350.99     1395.91     41.82 o
 -10   2  13     2209.04     2184.97     50.33 o
  -8   2  13      562.57      629.04     33.17 o
  -6   2  13     1371.84     1185.28     34.21 o
  -4   2  13      261.07      382.89     18.59 o
  -2   2  13      285.51      330.58     16.31 o
   0   2  13     3889.75     3860.58     54.53 o
   2   2  13     1768.85     1764.25     41.83 o
   4   2  13       48.26       18.20     12.82 o
   6   2  13       28.14       30.75     19.53 o
   8   2  13     1769.33     1848.56     49.11 o
  10   2  13       19.51       21.18     13.99 o
  12   2  13      182.07      134.68     19.68 o
  14   2  13       61.93       49.55     17.23 o
  16   2  13      103.32      107.92     20.07 o
  18   2  13        1.58      -13.26     21.61 o
 -21   3  13       44.76       80.76     27.79 o
 -19   3  13        8.20        9.51     17.85 o
 -17   3  13      499.69      498.51     31.33 o
 -15   3  13      498.88      392.46     32.48 o
 -13   3  13      252.05      236.40     23.11 o
 -11   3  13      162.19      111.04     19.20 o
  -9   3  13      685.90      786.73     33.60 o
  -7   3  13      118.04       78.99     16.90 o
  -5   3  13      946.51      848.19     29.20 o
  -3   3  13      799.15      954.71     28.71 o
  -1   3  13      114.77       53.86     12.93 o
   1   3  13      840.83      734.70     32.84 o
   3   3  13        1.30       11.13     12.37 o
   5   3  13     2108.53     2110.64     50.89 o
   7   3  13     1957.39     2149.14     54.37 o
   9   3  13       31.94       42.93     15.48 o
  11   3  13      224.41      137.43     18.17 o
  13   3  13      309.48      344.96     24.91 o
  15   3  13      138.49      118.22     19.43 o
  17   3  13        0.16      -10.10     22.34 o
 -20   4  13      108.01      133.87     36.65 o
 -18   4  13      253.57      172.69     29.44 o
 -16   4  13       14.49       -5.68     22.69 o
 -14   4  13       10.00       16.38     21.34 o
 -12   4  13        0.81       -2.59     17.88 o
 -10   4  13        8.82        8.51     17.23 o
  -8   4  13      726.16      690.21     32.71 o
  -6   4  13        0.20       11.26     14.62 o
  -4   4  13        6.14       10.94     13.77 o
  -2   4  13       68.85       59.41     15.20 o
   0   4  13        5.77        4.87     16.31 o
   2   4  13       10.13       12.62     14.11 o
   4   4  13       66.90       65.34     16.02 o
   6   4  13      104.70       91.90     17.09 o
   8   4  13       19.72       19.93     16.90 o
  10   4  13      274.60      249.22     22.27 o
  12   4  13      752.47      692.47     37.00 o
  14   4  13      148.09      119.61     23.17 o
  16   4  13        3.24       18.15     22.88 o
 -19   5  13       28.00       40.21     30.32 o
 -17   5  13       24.29       19.68     23.42 o
 -15   5  13        1.28        9.23     22.25 o
 -13   5  13        0.29        3.05     23.00 o
 -11   5  13      185.50      113.06     26.09 o
  -9   5  13        8.60       48.72     19.06 o
  -7   5  13      609.50      595.75     32.51 o
  -5   5  13        2.48       17.08     15.45 o
  -3   5  13       27.54       41.63     16.03 o
  -1   5  13        5.09       12.05     14.53 o
   1   5  13        7.38       20.51     15.49 o
   3   5  13       90.09       83.45     16.76 o
   5   5  13        2.20       18.43     15.91 o
   7   5  13        6.56        0.87     17.53 o
   9   5  13       58.58       43.86     19.47 o
  11   5  13        3.67       -3.38     16.36 o
  13   5  13      202.58      214.91     24.51 o
  15   5  13      601.50      710.33     41.27 o
 -16   6  13       55.53       81.53     26.25 o
 -14   6  13       41.70       18.92     24.45 o
 -12   6  13        0.34      -13.54     26.15 o
 -10   6  13        0.23       29.24     28.03 o
  -8   6  13       76.08      123.37     22.77 o
  -6   6  13        0.23       60.00     27.24 o
  -4   6  13       13.34       26.50     23.51 o
  -2   6  13        3.11       17.31     17.42 o
   0   6  13      492.55      467.69     27.06 o
   2   6  13       81.15       44.03     19.08 o
   4   6  13       16.24       21.91     18.46 o
   6   6  13      221.46      223.30     23.71 o
   8   6  13      186.33      246.28     29.42 o
  10   6  13       31.07       51.41     22.05 o
  12   6  13       26.13       52.49     19.51 o
  14   6  13        7.00        6.60     20.63 o
 -13   7  13      202.61      249.93     31.76 o
 -11   7  13        0.32        7.67     26.65 o
  -9   7  13        7.90      -12.77     21.30 o
  -7   7  13        7.19       37.28     19.93 o
  -5   7  13       31.75       76.32     23.08 o
  -3   7  13       73.68       63.58     19.28 o
  -1   7  13       51.96       67.58     20.45 o
   1   7  13      134.57      146.45     23.04 o
   3   7  13       16.34       35.60     22.72 o
   5   7  13      116.31      117.94     21.62 o
   7   7  13       87.66      113.82     22.61 o
   9   7  13       15.21       22.91     22.95 o
  11   7  13        0.31        8.87     23.88 o
  -8   8  13      581.88      566.04     40.99 o
  -6   8  13        7.55       23.39     22.56 o
  -4   8  13        0.09       -4.98     20.57 o
  -2   8  13      296.35      411.92     32.47 o
   0   8  13        5.90       -3.12     23.60 o
   2   8  13        1.31        7.55     23.02 o
   4   8  13        0.14       20.12     21.89 o
   6   8  13       36.68       55.00     23.77 o
 -22   0  14        5.37        3.79     47.09 o
 -20   0  14       39.81       -2.74     39.55 o
 -18   0  14      886.47      752.22     61.99 o
 -16   0  14      131.21      284.53    111.24 o
 -14   0  14       16.56       57.28     24.67 o
 -12   0  14     1916.50     1796.69     66.97 o
 -10   0  14     8808.87     8697.02    140.32 o
  -8   0  14       81.47       90.61     28.77 o
  -6   0  14     1542.36     1594.70     60.92 o
  -4   0  14     4533.23     4609.81     97.97 o
  -2   0  14      665.77      693.67     40.12 o
   0   0  14      255.04      237.50     24.00 o
   2   0  14      726.72      716.88     39.42 o
   4   0  14      600.25      650.86     40.62 o
   6   0  14      314.64      324.09     39.07 o
   8   0  14      194.71      151.10     39.97 o
  10   0  14     1214.63     1257.76     69.29 o
  12   0  14        1.71      -10.51     21.28 o
  14   0  14        5.54        8.35     22.25 o
  16   0  14       74.38       44.96     35.62 o
  18   0  14      416.87      441.65     55.15 o
 -21   1  14      134.54      126.01     32.67 o
 -19   1  14      330.14      263.21     29.23 o
 -17   1  14      661.62      776.72     56.12 o
 -15   1  14      346.33      333.52     49.82 o
 -13   1  14      166.93      159.15     21.68 o
 -11   1  14     1139.02     1179.82     41.31 o
  -9   1  14      283.94      266.21     24.63 o
  -7   1  14       63.49       62.83     16.94 o
  -5   1  14     3261.28     3007.56     57.38 o
  -3   1  14      542.17      696.24     27.72 o
  -1   1  14      199.41      264.23     19.46 o
   1   1  14      854.23      726.94     28.45 o
   3   1  14      645.52      668.00     29.00 o
   5   1  14      215.15      225.90     20.91 o
   7   1  14      337.93      377.67     28.68 o
   9   1  14      452.22      454.01     30.33 o
  11   1  14      161.04      135.76     19.49 o
  13   1  14      224.45      225.50     24.10 o
  15   1  14       20.52       21.48     16.13 o
  17   1  14      186.68      181.34     27.95 o
 -20   2  14      144.15      105.64     29.99 o
 -18   2  14       33.93       30.55     19.88 o
 -16   2  14      679.54      685.37     36.76 o
 -14   2  14      190.91      152.82     22.92 o
 -12   2  14      173.85      136.82     21.51 o
 -10   2  14      200.55      157.64     22.09 o
  -8   2  14       33.30       37.63     17.31 o
  -6   2  14      116.14       65.94     18.23 o
  -4   2  14        2.40      -15.49     14.47 o
  -2   2  14      185.09      111.69     18.21 o
   0   2  14     2697.30     2891.26     64.71 o
   2   2  14     2349.69     2210.53     57.37 o
   4   2  14      296.10      212.83     21.83 o
   6   2  14      529.23      548.93     31.64 o
   8   2  14      808.29      823.71     36.42 o
  10   2  14      266.34      261.70     24.57 o
  12   2  14      995.53      981.22     43.97 o
  14   2  14      858.53      998.64     42.21 o
  16   2  14      164.10      127.98     25.11 o
  18   2  14        0.03      -16.80     24.32 o
 -19   3  14      374.26      342.23     32.70 o
 -17   3  14       14.99       -5.84     18.90 o
 -15   3  14       68.16       85.66     21.21 o
 -13   3  14        9.81      -15.78     18.57 o
 -11   3  14       21.39       16.07     19.04 o
  -9   3  14      358.70      409.55     29.52 o
  -7   3  14      617.17      633.87     31.33 o
  -5   3  14      133.12      154.13     20.86 o
  -3   3  14       42.19       39.00     17.29 o
  -1   3  14       59.29       36.34     17.66 o
   1   3  14      801.02      795.83     39.70 o
   3   3  14      167.70      181.50     20.23 o
   5   3  14      425.99      358.08     27.05 o
   7   3  14     2290.78     2270.02     63.64 o
   9   3  14      358.54      293.28     26.93 o
  11   3  14        0.00       -4.16     18.55 o
  13   3  14       33.39       16.06     18.66 o
  15   3  14       23.92       16.81     19.23 o
  17   3  14        0.02      -16.65     26.35 o
 -18   4  14        0.52      -17.56     34.40 o
 -16   4  14        6.84       -4.95     44.94 o
 -14   4  14       27.96        3.81     22.46 o
 -12   4  14       10.03      -10.58     19.08 o
 -10   4  14      116.53      123.91     21.18 o
  -8   4  14      156.53      128.90     19.48 o
  -6   4  14      166.42      123.85     21.33 o
  -4   4  14      339.55      392.92     29.07 o
  -2   4  14        2.56      -21.32     19.99 o
   0   4  14        5.38        3.55     18.55 o
   2   4  14       86.60       88.51     20.83 o
   4   4  14      261.16      246.17     24.39 o
   6   4  14       18.79       -1.61     18.35 o
   8   4  14      326.74      348.47     28.19 o
  10   4  14      242.90      191.19     23.56 o
  12   4  14        8.86      -16.53     19.18 o
  14   4  14       22.41       -8.38     21.15 o
  16   4  14        8.33        7.01     25.77 o
 -17   5  14       34.72       21.60     28.32 o
 -15   5  14       20.55        2.32     26.22 o
 -13   5  14        9.02      -12.17     25.16 o
 -11   5  14      217.38      128.71     24.80 o
  -9   5  14        3.18       22.62     17.12 o
  -7   5  14       50.90       58.01     17.71 o
  -5   5  14        1.88       13.05     18.99 o
  -3   5  14      180.92      155.54     23.02 o
  -1   5  14      124.49       90.68     19.92 o
   1   5  14      371.82      330.26     24.20 o
   3   5  14       73.75       69.75     20.20 o
   5   5  14       16.28       36.72     19.34 o
   7   5  14       79.98       75.64     20.96 o
   9   5  14      149.29      124.91     23.08 o
  11   5  14       33.30       17.43     20.98 o
  13   5  14       53.25       32.65     19.82 o
 -14   6  14       20.09        8.87     25.84 o
 -12   6  14       10.46        1.87     23.16 o
 -10   6  14        7.70       35.22     19.98 o
  -8   6  14       85.46      150.72     24.56 o
  -6   6  14       79.59      107.11     23.64 o
  -4   6  14       32.43       61.56     20.44 o
  -2   6  14        0.00       26.49     20.84 o
   0   6  14       61.32       61.47     22.77 o
   2   6  14      264.12      176.60     26.08 o
   4   6  14        6.65       19.83     19.03 o
   6   6  14       11.77       23.61     19.94 o
   8   6  14       51.00       74.56     23.70 o
  10   6  14      127.95      135.34     26.72 o
  12   6  14        5.59       27.35     24.98 o
 -11   7  14       69.37       39.73     24.01 o
  -9   7  14      126.67      168.91     28.06 o
  -7   7  14        0.18       30.39     24.62 o
  -5   7  14      604.10      632.69     41.57 o
  -3   7  14       38.69       91.74     24.29 o
  -1   7  14        8.05       41.08     22.22 o
   1   7  14        4.10       16.16     24.32 o
   3   7  14        0.05       -4.22     21.19 o
   5   7  14      155.48      174.30     27.81 o
   7   7  14      129.56      134.27     27.83 o
  -4   8  14       21.54       45.35     25.63 o
  -2   8  14        0.05       20.76     25.06 o
   0   8  14      159.66      186.02     34.99 o
 -19   1  15      491.86      404.67     35.04 o
 -17   1  15       98.86      174.15     54.66 o
 -15   1  15       10.59       34.44     19.05 o
 -13   1  15      836.15      886.95     38.77 o
 -11   1  15       46.41       39.11     17.96 o
  -9   1  15      872.38      837.94     35.96 o
  -7   1  15     1149.74     1162.59     39.21 o
  -5   1  15     1544.58     1635.69     44.93 o
  -3   1  15       56.63       63.54     15.31 o
  -1   1  15       10.86        9.19     15.42 o
   1   1  15      325.79      364.61     24.07 o
   3   1  15      138.74      127.15     19.85 o
   5   1  15        4.63       15.77     18.73 o
   7   1  15        0.16       -7.57     18.42 o
   9   1  15      350.89      349.84     32.92 o
  11   1  15      277.63      250.87     23.76 o
  13   1  15      366.80      332.06     27.99 o
  15   1  15       45.49       35.20     19.53 o
 -18   2  15       76.23       49.48     22.11 o
 -16   2  15        3.93        2.81     20.62 o
 -14   2  15        1.76       18.14     18.20 o
 -12   2  15       21.09       30.64     18.93 o
 -10   2  15      121.19      136.96     22.39 o
  -8   2  15     1036.01     1101.20     40.66 o
  -6   2  15       75.99       34.89     16.96 o
  -4   2  15      147.70      120.06     19.77 o
  -2   2  15       37.62       42.34     16.89 o
   0   2  15       52.49       79.19     19.11 o
   2   2  15       15.22       44.03     18.51 o
   4   2  15        0.20       -0.40     16.51 o
   6   2  15     1169.07     1177.82     43.87 o
   8   2  15      647.99      607.92     35.71 o
  10   2  15       29.49       22.21     19.69 o
  12   2  15      401.76      390.97     31.19 o
  14   2  15       91.60      100.87     21.11 o
  16   2  15       26.33       31.29     27.75 o
 -19   3  15       31.29       13.16     24.15 o
 -17   3  15        9.13      -16.78     21.31 o
 -15   3  15      405.97      318.24     29.40 o
 -13   3  15       22.93        9.65     18.70 o
 -11   3  15       10.97       13.83     21.62 o
  -9   3  15      313.51      301.56     28.60 o
  -7   3  15      151.48      144.90     23.08 o
  -5   3  15     1786.52     1657.49     51.70 o
  -3   3  15       22.87       18.32     18.70 o
  -1   3  15     1431.52     1284.62     48.13 o
   1   3  15     2278.27     2402.37     67.49 o
   3   3  15      127.48       78.64     20.97 o
   5   3  15      215.31      146.59     22.29 o
   7   3  15        9.26       -3.16     20.54 o
   9   3  15      126.70       84.26     22.01 o
  11   3  15      112.12       99.25     22.86 o
  13   3  15       70.71       53.44     21.43 o
  15   3  15       18.93        8.26     20.68 o
 -16   4  15       22.74       -5.36     28.24 o
 -14   4  15       16.85       10.56     34.34 o
 -12   4  15      204.26      172.75     30.60 o
 -10   4  15       16.21       14.43     22.17 o
  -8   4  15       50.57       71.31     23.10 o
  -6   4  15      723.13      838.74     44.38 o
  -4   4  15        0.07        9.28     20.12 o
  -2   4  15        1.03      -10.85     18.56 o
   0   4  15       34.65       38.90     20.22 o
   2   4  15     1009.80      898.01     43.71 o
   4   4  15       88.11       72.01     23.00 o
   6   4  15       66.55       69.26     22.38 o
   8   4  15        1.05      -10.53     18.41 o
  10   4  15       96.46       56.41     23.21 o
  12   4  15      243.96      215.24     27.20 o
  14   4  15        0.25      -28.55     22.03 o
 -15   5  15       74.57        7.93     35.54 o
 -13   5  15       48.50       -7.05     40.30 o
 -11   5  15      139.54      136.47     31.08 o
  -9   5  15       24.02       79.96     28.06 o
  -7   5  15       24.18       27.87     23.67 o
  -5   5  15        1.09       24.19     23.15 o
  -3   5  15       88.91       83.89     21.72 o
  -1   5  15      292.36      185.51     26.58 o
   1   5  15      363.44      389.75     31.88 o
   3   5  15       24.38       33.65     20.60 o
   5   5  15      276.85      302.00     27.87 o
   7   5  15        4.10       -1.31     19.92 o
   9   5  15       88.73       68.44     22.52 o
  11   5  15       46.42       62.00     24.34 o
 -12   6  15        0.43       18.52     29.55 o
 -10   6  15        0.56        9.25     28.33 o
  -8   6  15      165.38      271.42     40.89 o
  -6   6  15      634.01      745.03     43.20 o
  -4   6  15       58.93      109.56     27.19 o
  -2   6  15       77.53       86.34     27.43 o
   0   6  15        4.74        7.93     25.57 o
   2   6  15       56.91       17.79     31.64 o
   4   6  15       59.37       83.17     22.53 o
   6   6  15       48.21       68.17     22.97 o
   8   6  15        5.99       16.05     23.16 o
  -7   7  15       86.59      134.95     33.95 o
  -5   7  15       74.16      207.90     39.10 o
  -3   7  15        6.48       62.05     27.59 o
  -1   7  15       35.24       59.69     28.15 o
   1   7  15        7.34        6.22     29.21 o
   3   7  15       38.89       11.24     27.77 o
 -18   0  16       70.82       20.19     27.51 o
 -16   0  16      260.64      255.92     41.20 o
 -14   0  16       16.95       20.59     24.92 o
 -12   0  16     1501.69     1475.64     80.61 o
 -10   0  16       32.12        9.07     26.01 o
  -8   0  16     1251.78     1017.49     60.50 o
  -6   0  16      155.49      261.81     51.68 o
  -4   0  16       18.98       10.35     21.40 o
  -2   0  16       21.68       28.29     26.99 o
   0   0  16       92.00       93.25     32.14 o
   2   0  16      153.78      152.71     35.62 o
   4   0  16       32.62       24.71     34.62 o
   6   0  16      532.10      490.54     69.19 o
   8   0  16      251.37      201.79     49.54 o
  10   0  16        1.01      -18.95     28.48 o
  12   0  16       93.45       64.43     26.71 o
  14   0  16        7.33       -1.85     30.64 o
 -17   1  16      103.65      186.85     48.65 o
 -15   1  16      370.83      378.80     33.90 o
 -13   1  16      721.15      773.82     37.30 o
 -11   1  16        1.85       32.30     18.48 o
  -9   1  16      128.99       90.47     20.20 o
  -7   1  16       13.13       19.66     16.93 o
  -5   1  16      155.37      197.53     23.19 o
  -3   1  16      256.27      262.56     24.68 o
  -1   1  16      162.00      137.54     21.09 o
   1   1  16      101.78      106.13     21.65 o
   3   1  16       32.17       23.47     19.59 o
   5   1  16        4.58        2.67     19.56 o
   7   1  16      242.49      210.29     24.94 o
   9   1  16        0.09      -16.57     19.76 o
  11   1  16      162.71      170.42     30.11 o
  13   1  16        4.22      -11.65     19.21 o
 -18   2  16      126.78       93.74     26.76 o
 -16   2  16       71.73      105.85     23.93 o
 -14   2  16      444.80      483.84     33.27 o
 -12   2  16      398.70      383.57     29.04 o
 -10   2  16      369.66      349.88     27.92 o
  -8   2  16      213.64      176.31     24.34 o
  -6   2  16      152.54      166.27     23.84 o
  -4   2  16       47.45       50.38     21.73 o
  -2   2  16       54.58       54.74     18.26 o
   0   2  16      575.23      551.62     32.08 o
   2   2  16      253.18      202.34     23.78 o
   4   2  16       81.49       46.82     20.14 o
   6   2  16      307.45      316.08     31.34 o
   8   2  16      435.35      508.65     41.53 o
  10   2  16       64.96       30.00     22.94 o
  12   2  16        0.55       -8.84     19.56 o
  14   2  16       34.75       28.33     20.41 o
 -17   3  16       93.91       78.76     33.33 o
 -15   3  16      132.25      140.66     24.66 o
 -13   3  16        0.89        4.91     21.03 o
 -11   3  16       14.46        3.17     21.92 o
  -9   3  16      178.09      179.24     24.79 o
  -7   3  16        0.00      -15.67     20.37 o
  -5   3  16      151.31      101.04     25.29 o
  -3   3  16        0.19       -2.88     19.45 o
  -1   3  16        9.74        3.42     19.49 o
   1   3  16      213.83      178.96     23.92 o
   3   3  16       12.47        2.71     18.95 o
   5   3  16      312.46      319.00     28.29 o
   7   3  16       20.28       23.38     23.34 o
   9   3  16       60.83       11.49     24.18 o
  11   3  16      136.65      103.26     25.52 o
  13   3  16       18.35       -1.89     19.77 o
 -14   4  16        8.93       21.28     27.17 o
 -12   4  16       39.94        2.72     38.29 o
 -10   4  16      265.01      246.75     29.94 o
  -8   4  16       37.09       19.53     22.01 o
  -6   4  16      551.75      600.39     40.42 o
  -4   4  16      236.72      208.11     26.85 o
  -2   4  16        4.50       -5.51     18.63 o
   0   4  16       70.96       74.05     21.74 o
   2   4  16       14.84       47.15     22.67 o
   4   4  16      410.05      306.75     33.95 o
   6   4  16       17.96       33.06     23.64 o
   8   4  16      265.85      272.89     27.44 o
  10   4  16       39.43       39.74     25.67 o
 -13   5  16      290.08      305.83     52.63 o
 -11   5  16       68.79       72.49     31.32 o
  -9   5  16       25.98       69.43     32.11 o
  -7   5  16       73.86       86.89     26.23 o
  -5   5  16        7.55       21.94     20.89 o
  -3   5  16      519.31      496.59     35.39 o
  -1   5  16        9.80       16.60     21.37 o
   1   5  16       32.99       24.78     23.43 o
   3   5  16      104.30      116.74     25.69 o
   5   5  16       48.59       72.50     23.59 o
   7   5  16       37.27       46.26     21.87 o
   9   5  16       54.04       57.04     25.14 o
  -8   6  16        0.03       34.58     30.18 o
  -6   6  16       49.72      106.04     30.02 o
  -4   6  16       49.40       92.47     23.36 o
  -2   6  16        0.98       30.84     25.51 o
   0   6  16      116.28      102.09     29.90 o
   2   6  16        6.08       14.02     31.08 o
   4   6  16       78.05      130.27     42.30 o
 -15   1  17      187.71      122.98     23.24 o
 -13   1  17      696.05      750.23     39.03 o
 -11   1  17      849.57      866.22     40.28 o
  -9   1  17       67.16       79.18     22.00 o
  -7   1  17       17.66       18.71     19.20 o
  -5   1  17       30.67       52.24     23.44 o
  -3   1  17       84.49      131.49     24.20 o
  -1   1  17        6.36       24.13     20.56 o
   1   1  17        2.97        3.44     22.07 o
   3   1  17      138.99      147.65     26.62 o
   5   1  17       56.03       77.93     25.29 o
   7   1  17       80.45       52.62     22.47 o
   9   1  17       39.70       18.79     22.88 o
  11   1  17        2.03       -9.73     23.86 o
 -14   2  17       35.04       66.77     20.76 o
 -12   2  17       57.48       50.65     20.34 o
 -10   2  17        2.29       -6.93     21.30 o
  -8   2  17      344.60      290.26     28.76 o
  -6   2  17      168.79      236.50     27.26 o
  -4   2  17       12.98       23.54     19.21 o
  -2   2  17      277.43      245.87     26.06 o
   0   2  17      338.96      402.71     35.31 o
   2   2  17      119.57       96.08     24.11 o
   4   2  17        0.21        6.33     21.71 o
   6   2  17       42.11       21.54     21.64 o
   8   2  17        7.62       -8.61     23.10 o
  10   2  17      184.99      239.60     36.07 o
 -13   3  17        5.37      -13.46     22.39 o
 -11   3  17      326.46      327.04     30.39 o
  -9   3  17       45.94       67.12     22.10 o
  -7   3  17      283.26      241.05     31.58 o
  -5   3  17        8.63       14.32     19.93 o
  -3   3  17       83.70      117.33     21.71 o
  -1   3  17      178.23      151.54     23.70 o
   1   3  17       37.13       40.97     21.13 o
   3   3  17        4.14        1.36     23.56 o
   5   3  17       81.86      102.77     27.95 o
   7   3  17       29.87       19.41     26.85 o
   9   3  17       73.02       10.16     24.70 o
 -12   4  17        8.52      -21.63     29.46 o
 -10   4  17       40.41       37.18     29.89 o
  -8   4  17       29.16       13.21     21.85 o
  -6   4  17       12.47       29.14     23.16 o
  -4   4  17        9.94       -0.93     21.58 o
  -2   4  17       73.42       47.20     22.04 o
   0   4  17       70.85       79.14     22.24 o
   2   4  17       10.92       16.93     26.16 o
   4   4  17       54.65       62.15     26.39 o
   6   4  17        1.24       10.76     30.72 o
   8   4  17       42.32       22.47     26.22 o
  -9   5  17        1.59       61.55     43.40 o
  -7   5  17      136.40      166.38     28.57 o
  -5   5  17       53.36       62.89     22.60 o
  -3   5  17        2.94       20.64     21.64 o
  -1   5  17        2.55      -11.70     24.05 o
   1   5  17        0.17      -13.50     27.68 o
   3   5  17      274.63      251.67     31.42 o
   5   5  17      311.62      408.10     36.75 o
 -12   0  18       99.20      149.44     35.94 o
 -10   0  18      991.60      871.57     71.22 o
  -8   0  18      128.10      106.05     39.51 o
  -6   0  18      369.12      380.65     51.64 o
  -4   0  18       11.46       23.61     31.95 o
  -2   0  18      322.29      429.05     47.31 o
   0   0  18     1917.80     2064.13     90.44 o
   2   0  18      158.88      192.81     45.90 o
   4   0  18        3.11      -19.13     35.81 o
   6   0  18       27.75       37.07     40.87 o
   8   0  18      252.07      328.01     51.09 o
 -13   1  18      179.47      278.69     29.75 o
 -11   1  18        0.15      -12.01     20.49 o
  -9   1  18       51.05       30.25     22.35 o
  -7   1  18      276.78      289.31     32.33 o
  -5   1  18      282.43      382.59     33.77 o
  -3   1  18       13.87       26.22     22.97 o
  -1   1  18       11.03       22.22     22.82 o
   1   1  18      122.72      189.80     28.16 o
   3   1  18       18.47        5.46     26.60 o
   5   1  18       44.36       48.47     27.73 o
   7   1  18       26.07        1.15     27.25 o
   9   1  18       32.40       12.66     33.09 o
 -12   2  18       28.34       38.19     20.80 o
 -10   2  18       42.15       26.28     20.29 o
  -8   2  18        0.08       10.55     20.21 o
  -6   2  18        0.01        2.49     20.17 o
  -4   2  18       10.65       34.00     21.71 o
  -2   2  18       40.58       56.15     24.00 o
   0   2  18      121.38      105.97     24.61 o
   2   2  18       20.78       24.01     22.96 o
   4   2  18        6.34        5.92     24.63 o
   6   2  18      135.49      163.84     36.63 o
   8   2  18       21.18       33.82     29.92 o
  -9   3  18      209.72      213.45     27.86 o
  -7   3  18      384.53      403.58     33.39 o
  -5   3  18        1.45      -20.44     21.38 o
  -3   3  18       21.27       21.30     20.27 o
  -1   3  18      217.55      261.27     31.81 o
   1   3  18        0.61       -3.46     23.61 o
   3   3  18       38.04       27.02     29.35 o
   5   3  18       32.73       41.89     36.77 o
  -6   4  18      118.47      124.80     28.08 o
  -4   4  18        7.43        5.68     24.05 o
  -2   4  18       12.17        3.31     22.11 o
   0   4  18       20.18       33.72     25.60 o
   2   4  18       87.60       87.27     39.47 o
  -9   1  19        0.66      -14.45     25.22 o
  -7   1  19       47.39       56.24     31.83 o
  -5   1  19       37.89       76.40     31.41 o
  -3   1  19       38.29       74.27     28.25 o
  -1   1  19      385.63      523.60     40.83 o
   1   1  19      140.92      163.02     30.99 o
   3   1  19      236.95      360.34     38.21 o
  -6   2  19       32.25       57.10     24.23 o
  -4   2  19        0.32       25.19     23.07 o
  -2   2  19        0.73       27.78     24.78 o
   0   2  19        0.80       11.22     23.38 o
   2   2  19       27.96       50.93     24.91 o
 
